# Supplementary material for: Proteomic analysis reveals activation of platelet- and fibrosis-related pathways in hearts of ApoE−/− mice exposed to diesel exhaust particles
Source: Sci Rep. 2023 Dec 19;13:22636. doi: 10.1038/s41598-023-49790-y (PMC10730529; doi:10.1038/s41598-023-49790-y)
Supplement: Supplementary file 2 — Supplementary Information 2. [file 41598_2023_49790_MOESM2_ESM.xlsx]

## Sheet: Table S1
Table S1. Proteins identified from TMTpro-labeled mouse heart samples.
a PSM represents peptide spectrum match, which corresponds to tandem MS/MS spectrum matched to identification of a protein.
b AAs represents amino acids.
ǂ O means 'identified' in at least one replicate of the corresponding mouse samples.
$ X means 'not identified' in at least one replicate of the corresponding mouse samples.
Accession	Gene Symbol	Protein Description	Sum PEP Score	Coverage [%]	# PSMsa	# Unique Peptides	# AAsb	MW [kDa]	PBS-treated WT mice	DEP-treated WT mice	PBS-treated ApoE-/- mice	DEP-treated ApoE-/- mice	AngII-infused ApoE-/- mice
A0A088MLT8	IQCJ-SCHIP1	IQCJ-SCHIP1 readthrough transcript protein	13.285	8	3	2	559	61.9	O	O	O	O	O
A2A432	CUL4B	Cullin-4B	49.057	15	24	5	970	110.6	O	O	O	O	O
A2A4P0	DHX8	ATP-dependent RNA helicase DHX8	3.669	2	2	2	1244	142.5	O	O	O	O	O
A2A5R2	ARFGEF2	Brefeldin A-inhibited guanine nucleotide-exchange protein 2	86.404	17	38	21	1792	202.1	O	O	O	O	O
A2A6Q5	CDC27	Cell division cycle protein 27 homolog	9.042	3	2	2	825	91.8	O	O	O	O	O
A2A791	ZMYM4	Zinc finger MYM-type protein 4	3.111	2	1	1	1549	172.3	O	O	O	O	O
A2A863	ITGB4	Integrin beta-4	22.099	4	5	4	1818	201.5	O	O	O	O	O
A2A8L1	CHD5	Chromodomain-helicase-DNA-binding protein 5	43.483	6	19	1	1946	222.4	X	X	X	X	X
A2A8U2	TMEM201	Transmembrane protein 201	15.815	7	8	4	664	72.5	O	O	O	O	O
A2A8Z1	OSBPL9	Oxysterol-binding protein-related protein 9	43.454	17	16	11	736	83.1	O	O	O	O	O
A2A9C3	SZT2	KICSTOR complex protein SZT2	3.578	1	2	2	3431	377.4	O	O	O	O	O
A2AAE1	KIAA1109	Transmembrane protein KIAA1109	6.36	1	2	2	5005	555	O	O	O	O	O
A2AAJ9	OBSCN	Obscurin	1462.06	47	730	281	8886	966	O	O	O	O	O
A2AAY5	SH3PXD2B	SH3 and PX domain-containing protein 2B	7.073	3	3	2	908	101.5	O	O	O	O	O
A2AB59	ARHGAP27	Rho GTPase-activating protein 27	17.444	10	4	4	869	97	O	O	O	O	O
A2ACP1	TTC39A	Tetratricopeptide repeat protein 39A	3.025	3	1	1	578	66.1	O	O	O	O	O
A2ADA5	PUSL1	tRNA pseudouridine synthase-like 1	8.39	9	4	2	291	32	O	O	O	O	O
A2ADF7	SLC25A34	Solute carrier family 25 member 34	39.602	38	18	10	318	33.8	O	O	O	O	O
A2ADY9	DDI2	Protein DDI1 homolog 2	33.279	31	15	8	399	44.6	O	O	O	O	O
A2AF47	DOCK11	Dedicator of cytokinesis protein 11	11.457	2	5	1	2073	237.6	O	O	O	O	O
A2AGL3	RYR3	Ryanodine receptor 3	71.946	3	59	1	4863	551	O	O	O	O	O
A2AGT5	CKAP5	Cytoskeleton-associated protein 5	245.306	33	111	60	2032	225.5	O	O	O	O	O
A2AHC3	CAMSAP1	Calmodulin-regulated spectrin-associated protein 1	18.947	4	5	4	1581	175.8	O	O	O	O	O
A2AI05	NDOR1	NADPH-dependent diflavin oxidoreductase 1	9.116	6	3	2	598	67.1	O	O	O	O	O
A2AIG8	ACCS	1-aminocyclopropane-1-carboxylate synthase-like protein 1	6.167	4	2	2	502	56.8	O	O	O	O	O
A2AIL4	NDUFAF6	NADH dehydrogenase (ubiquinone) complex I, assembly factor 6	15.114	16	5	4	333	38.3	O	O	O	O	O
A2AIV2	VIRMA	Protein virilizer homolog	10.619	1	2	2	1811	201.3	O	O	O	O	O
A2AJ15	MAN1B1	Endoplasmic reticulum mannosyl-oligosaccharide 1,2-alpha-mannosidase	9.959	7	4	4	658	75.1	O	O	O	O	O
A2AJ76	HMCN2	Hemicentin-2	21.91	2	8	6	5100	546.9	O	O	O	O	O
A2AJ88	PNPLA7	Patatin-like phospholipase domain-containing protein 7	14.835	3	5	3	1352	150.4	O	O	O	O	O
A2AJB2	TMEM141	Transmembrane protein 141	11.803	36	6	4	108	11.9	O	O	O	O	O
A2AJI0	MAP7D1	MAP7 domain-containing protein 1	71.898	27	36	19	846	93.2	O	O	O	O	O
A2AJL3	FGGY	FGGY carbohydrate kinase domain-containing protein	13.23	12	7	5	552	60.3	O	O	O	O	O
A2AKG8	FOCAD	Focadhesin	30.877	8	12	10	1798	198.8	O	O	O	O	O
A2AKX3	SETX	Probable helicase senataxin	3.606	1	2	2	2646	297.4	O	O	O	O	O
A2ALK8	PTPN3	Tyrosine-protein phosphatase non-receptor type 3	15.262	6	5	4	913	103.8	O	O	O	O	O
A2ALU4	SHROOM2	Protein Shroom2	18.694	4	5	3	1481	164.6	O	O	O	O	O
A2ALW5	DNAJC25	DnaJ homolog subfamily C member 25	18.77	17	12	6	357	41.9	O	O	O	O	O
A2AMM0	CAVIN4	Caveolae-associated protein 4	119.837	51	75	18	362	41	O	O	O	O	O
A2AMZ4	NDUFAF8	NADH dehydrogenase [ubiquinone] 1 alpha subcomplex assembly factor 8	7.18	24	2	1	74	7.8	O	O	O	O	O
A2AN08	UBR4	E3 ubiquitin-protein ligase UBR4	331.688	18	146	76	5180	571.9	O	O	O	O	O
A2APY7	NDUFAF5	Arginine-hydroxylase NDUFAF5, mitochondrial	43.891	27	16	9	343	38.4	O	O	O	O	O
A2AQ07	TUBB1	Tubulin beta-1 chain	130.463	54	84	15	451	50.4	O	O	O	O	O
A2AQ19	RTF1	RNA polymerase-associated protein RTF1 homolog	12.918	6	5	4	715	80.7	O	O	O	O	O
A2AQ25	SKT	Sickle tail protein	103.566	19	41	27	1946	212.9	O	O	O	O	O
A2AQP0	MYH7B	Myosin-7B	219.805	5	574	1	1941	221.4	O	X	X	X	X
A2AR02	PPIG	Peptidyl-prolyl cis-trans isomerase G	5.845	3	2	2	752	88.3	O	O	O	O	O
A2ARA8	ITGA8	Integrin alpha-8	21.079	7	11	7	1062	117.5	O	O	O	O	O
A2ARP1	PPIP5K1	Inositol hexakisphosphate and diphosphoinositol-pentakisphosphate kinase 1	27.675	7	13	5	1436	159.8	O	O	O	O	O
A2ASQ1	AGRN	Agrin	133.074	20	55	29	1950	207.4	O	O	O	O	O
A2ASS6	TTN	Titin	15385.4	63	10684	2232	35213	3904.1	O	O	O	O	O
A2ASZ8	SLC25A25	Calcium-binding mitochondrial carrier protein SCaMC-2	6.922	5	1	1	469	52.6	O	O	O	O	O
A2AT37	UPF2	Regulator of nonsense transcripts 2	26.008	8	11	8	1269	147.5	O	O	O	O	O
A2AUC9	KLHL41	Kelch-like protein 41	138.795	49	73	29	606	68.1	O	O	O	O	O
A2AVZ9	SLC43A3	Solute carrier family 43 member 3	4.636	5	5	2	502	56	O	O	O	O	O
A2AWA9	RABGAP1	Rab GTPase-activating protein 1	49.803	15	21	13	1064	120.7	O	O	O	O	O
A2AWP8	ARHGEF10L	Rho guanine nucleotide exchange factor 10-like protein	47.789	10	14	10	1280	139.9	O	O	O	O	O
A2BDX3	MOCS3	Adenylyltransferase and sulfurtransferase MOCS3	11.477	8	4	3	460	49.3	O	O	O	O	O
A2BE28	LAS1L	Ribosomal biogenesis protein LAS1L	13.255	6	4	3	776	89.4	O	O	O	O	O
A2BH40	ARID1A	AT-rich interactive domain-containing protein 1A	29.595	6	14	6	2283	241.9	O	O	O	O	O
A2CG49	KALRN	Kalirin	39.071	5	17	11	2964	336.8	O	O	O	O	O
A2RSJ4	UHRF1BP1L	UHRF1-binding protein 1-like	10.059	4	5	4	1457	161.8	O	O	O	O	O
A2RSQ0	DENND5B	DENN domain-containing protein 5B	16.315	4	11	2	1274	144.5	O	O	O	O	O
A2RSX7	TYW5	tRNA wybutosine-synthesizing protein 5	12.942	14	4	3	315	36.6	O	O	O	O	O
A2RSY6	TRMT1L	TRMT1-like protein	8.042	3	2	2	728	80.8	O	O	O	O	O
A2RT60	HTRA4	Serine protease HTRA4	13.914	6	4	1	483	52	O	O	O	O	O
A2RT67	DENND3	DENN domain-containing protein 3	9.352	2	4	3	1274	143.8	O	O	O	O	O
A2RTL5	RSRC2	Arginine/serine-rich coiled-coil protein 2	5.549	9	2	2	376	43.9	O	O	O	O	O
A3KFM7	CHD6	Chromodomain-helicase-DNA-binding protein 6	4.565	1	2	1	2711	305.2	O	O	O	O	O
A3KFX0	NT5C1A	Cytosolic 5'-nucleotidase 1A	47.741	40	20	11	365	40.7	O	O	O	O	O
A3KG59	PM20D2	Peptidase M20 domain-containing protein 2	64.792	42	21	13	431	46.5	O	O	O	O	O
A3KGB4	TBC1D8B	TBC1 domain family member 8B	8.087	4	3	3	1114	127.8	O	O	O	O	O
A3KGF9	CCDC9B	Coiled-coil domain-containing protein 9B	26.953	20	9	7	545	58.7	O	O	O	O	O
A3KGS3	RALGAPA2	Ral GTPase-activating protein subunit alpha-2	36.299	6	12	7	1872	210.2	O	O	O	O	O
A3KMP2	TTC38	Tetratricopeptide repeat protein 38	107.693	55	50	20	465	52.2	O	O	O	O	O
A6H584	COL6A5	Collagen alpha-5(VI) chain	51.025	5	15	4	2640	289.4	O	O	O	O	O
A6H5Y3	MTR	Methionine synthase	67.352	17	20	14	1253	139	O	O	O	O	O
A6H5Z3	EXOC6B	Exocyst complex component 6B	26.932	11	10	7	810	94.1	O	O	O	O	O
A6H611	MIPEP	Mitochondrial intermediate peptidase	98.177	32	45	21	711	80.8	O	O	O	O	O
A6H630	ARMT1	Damage-control phosphatase ARMT1	31.248	23	16	9	439	50.5	O	O	O	O	O
A6H6A9	RABGAP1L	Rab GTPase-activating protein 1-like	61.551	22	25	13	815	92.3	O	O	O	O	O
A6H6E2	MMRN2	Multimerin-2	71.957	23	31	15	943	105.1	O	O	O	O	O
A6H8H2	DENND4C	DENN domain-containing protein 4C	113.973	20	43	26	1906	211.3	O	O	O	O	O
A6X8Z5	ARHGAP31	Rho GTPase-activating protein 31	68.263	16	22	15	1425	155.2	O	O	O	O	O
A6X935	ITIH4	Inter alpha-trypsin inhibitor, heavy chain 4	177.696	43	85	33	942	104.6	O	O	O	O	O
A8C756	THADA	Thyroid adenoma-associated protein homolog	6.995	2	3	3	1938	217.2	O	O	O	O	O
B0V2N1	PTPRS	Receptor-type tyrosine-protein phosphatase S	18.043	4	4	4	1907	211.8	O	O	O	O	O
B1AR13	CISD3	CDGSH iron-sulfur domain-containing protein 3, mitochondrial	23.585	43	17	7	137	15.7	O	O	O	O	O
B1AUE5	PEX10	Peroxisome biogenesis factor 10	6.182	7	3	2	324	37.1	O	O	O	O	O
B1AVY7	KIF16B	Kinesin-like protein KIF16B	20.17	5	7	4	1312	150	O	O	O	O	O
B1AVZ0	UPRT	Uracil phosphoribosyltransferase homolog	17.512	16	4	3	310	34.3	O	O	O	O	O
B1AXP6	TOMM5	Mitochondrial import receptor subunit TOM5 homolog	14.33	61	16	5	51	6	O	O	O	O	O
B1AY13	USP24	Ubiquitin carboxyl-terminal hydrolase 24	134.83	18	54	36	2617	293.8	O	O	O	O	O
B1AZA5	TMEM245	Transmembrane protein 245	5.117	3	1	1	876	97.3	O	X	X	O	X
B1AZI6	THOC2	THO complex subunit 2	6.054	2	4	2	1594	182.7	O	O	O	O	O
B1AZP2	DLGAP4	Disks large-associated protein 4	12.938	7	7	5	992	108	O	O	O	O	O
B2RPV6	MMRN1	Multimerin-1	79.07	17	28	19	1210	136	O	O	O	O	O
B2RQC6	CAD	CAD protein	98.536	16	37	24	2225	243.1	O	O	O	O	O
B2RR83	YTHDC2	3'-5' RNA helicase YTHDC2	15.319	4	5	4	1445	161	O	O	O	O	O
B2RRE7	OTUD4	OTU domain-containing protein 4	45.897	13	13	10	1107	123	O	O	O	O	O
B2RSH2	GNAI1	Guanine nucleotide-binding protein G(i) subunit alpha-1	38.281	26	15	1	354	40.3	O	O	O	O	O
B2RU80	PTPRB	Receptor-type tyrosine-protein phosphatase beta	15.188	3	7	4	1998	224.4	O	O	O	O	O
B2RUP2	UNC13D	Protein unc-13 homolog D	30.69	12	10	7	1085	123	O	O	O	O	O
B2RUR8	OTUD7B	OTU domain-containing protein 7B	34.526	9	7	5	840	91.9	O	O	O	O	O
B2RVY9	TMEM182	Transmembrane protein 182	9.595	14	6	3	229	25.8	O	O	O	O	O
B2RW38	CFAP58	Cilia- and flagella-associated protein 58	3.425	2	2	1	873	103.5	O	O	O	O	O
B2RX14	TUT4	Terminal uridylyltransferase 4	11.301	3	4	3	1644	184.5	O	O	O	O	O
B2RXC1	TRAPPC11	Trafficking protein particle complex subunit 11	40.234	16	16	12	1133	128.3	O	O	O	O	O
B2RXR6	ANKRD44	Serine/threonine-protein phosphatase 6 regulatory ankyrin repeat subunit B	9.298	6	7	5	993	107.3	O	O	O	O	O
B2RXS4	PLXNB2	Plexin-B2	140.412	21	59	32	1842	206.1	O	O	O	O	O
B2RY04	DOCK5	Dedicator of cytokinesis protein 5	20.851	4	9	6	1868	214.3	O	O	O	O	O
B2RY56	RBM25	RNA-binding protein 25	35.333	10	14	9	838	99.5	O	O	O	O	O
B7ZMP1	XPNPEP3	Xaa-Pro aminopeptidase 3	60.539	35	27	13	506	56.6	O	O	O	O	O
B8JK39	ITGA9	Integrin alpha-9	31.721	12	12	9	1036	114.3	O	O	O	O	O
B8ZXI1	QTRT2	Queuine tRNA-ribosyltransferase accessory subunit 2	19.657	15	8	4	415	46.3	O	O	O	O	O
B9EJ80	PDZD8	PDZ domain-containing protein 8	7.277	2	5	3	1147	127.7	O	O	O	O	O
B9EJ86	OSBPL8	Oxysterol-binding protein-related protein 8	62.782	20	22	13	889	101.2	O	O	O	O	O
B9EJR8	DNAAF5	Dynein assembly factor 5, axonemal	34.284	16	18	10	853	93.8	O	O	O	O	O
B9EKI3	TMF1	TATA element modulatory factor	7.124	2	3	2	1091	121.7	O	O	O	O	O
C0HKD9	MFAP1B	Microfibrillar-associated protein 1B	11.195	8	5	3	439	51.9	O	O	O	O	O
C0HKG5	RNASET2A	Ribonuclease T2-A	10.833	10	6	3	259	29.6	O	O	O	O	O
D0QMC3	MNDAL	Myeloid cell nuclear differentiation antigen-like protein	35.407	22	13	4	538	60.5	O	O	O	O	O
D3YVF0	AKAP5	A-kinase anchor protein 5	18.497	16	6	3	745	79.4	O	O	O	O	O
D3YXK2	SAFB	Scaffold attachment factor B1	74.699	22	26	11	937	105	O	O	O	O	O
D3YYU8	OBSL1	Obscurin-like protein 1	130.17	19	52	29	1804	197.8	O	O	O	O	O
D3YZG8	MTHFD2L	Probable bifunctional methylenetetrahydrofolate dehydrogenase/cyclohydrolase 2	48.658	33	13	7	338	36.4	O	O	O	O	O
D3YZP9	CCDC6	Coiled-coil domain-containing protein 6	18.102	11	8	5	469	52.9	O	O	O	O	O
D3Z1D3	CEFIP	Cardiac-enriched FHL2-interacting protein	67.4	19	23	16	1412	154.4	O	O	O	O	O
D3Z2R5	SELENON	Selenoprotein N	12.657	8	2	2	557	62.5	O	O	O	O	O
D3Z4I3	RBM24	RNA-binding protein 24	11.839	17	6	1	236	24.8	O	O	O	O	O
D3Z4S3	PTRHD1	Putative peptidyl-tRNA hydrolase PTRHD1	23.989	40	9	6	140	16	O	O	O	O	O
D3Z6Q9	BIN2	Bridging integrator 2	51.796	24	20	10	489	52.5	O	O	O	O	O
D3Z7H8	CILP2	Cartilage intermediate layer protein 2	56.352	13	22	13	1162	125.9	O	O	O	O	O
D3Z7P3	GLS	Glutaminase kidney isoform, mitochondrial	118.796	38	45	19	674	73.9	O	O	O	O	O
D3Z7Q2	SMIM20	Small integral membrane protein 20	12.522	41	11	3	69	7.8	O	O	O	O	O
D7PDD4	MPIG6B	Megakaryocyte and platelet inhibitory receptor G6b	11.869	8	5	2	242	26	O	O	O	O	O
E0CYV9	SFXN3	Uncharacterized protein C4orf54 homolog	65.081	12	23	15	1786	189.6	O	O	O	O	O
E2JF22	PIEZO1	Piezo-type mechanosensitive ion channel component 1	5.001	2	2	2	2547	291.8	O	O	O	O	O
E9PUQ8	DGKD	Diacylglycerol kinase delta	3.472	2	1	1	1220	135.1	O	O	O	O	O
E9PV24	FGA	Fibrinogen alpha chain	210.797	50	198	37	789	87.4	O	O	O	O	O
E9PVA8	GCN1	eIF-2-alpha kinase activator GCN1	258.389	29	101	60	2671	292.8	O	O	O	O	O
E9PXF8	SBF2	Myotubularin-related protein 13	14.568	4	7	5	1872	210.3	O	O	O	O	O
E9PYH6	SETD1A	Histone-lysine N-methyltransferase SETD1A	3.391	1	1	1	1716	185.9	O	O	O	O	O
E9PYK3	PARP4	Protein mono-ADP-ribosyltransferase PARP4	52.775	11	20	15	1969	216	O	O	O	O	O
E9PZJ8	ASCC3	Activating signal cointegrator 1 complex subunit 3	11.166	2	4	4	2198	250.4	O	O	O	O	O
E9PZM4	CHD2	Chromodomain-helicase-DNA-binding protein 2	9.134	2	3	2	1827	210.7	O	O	O	O	O
E9Q1P8	IRF2BP2	Interferon regulatory factor 2-binding protein 2	22.833	14	6	5	570	59.3	O	O	O	O	O
E9Q286	ICE1	Little elongation complex subunit 1	4.83	1	3	1	2241	242.1	O	O	O	O	O
E9Q394	AKAP13	A-kinase anchor protein 13	47.528	7	18	13	2776	303.8	O	O	O	O	O
E9Q3C1	C2CD2	C2 domain-containing protein 2	11.159	9	5	4	696	76.5	O	O	O	O	O
E9Q3L2	PI4KA	Phosphatidylinositol 4-kinase alpha	215.212	28	88	47	2105	236.9	O	O	O	O	O
E9Q401	RYR2	Ryanodine receptor 2	1653.36	54	931	228	4966	564.5	O	O	O	O	O
E9Q414	APOB	Apolipoprotein B-100	274.508	17	120	67	4505	509.1	O	O	O	O	O
E9Q4N7	ARID1B	AT-rich interactive domain-containing protein 1B	15.594	3	7	4	2244	237.6	O	O	O	O	O
E9Q4P1	WDFY1	WD repeat and FYVE domain-containing protein 1	15.375	14	6	4	410	46.2	O	O	O	O	O
E9Q4Z2	ACACB	Acetyl-CoA carboxylase 2	314.614	35	135	62	2448	275.6	O	O	O	O	O
E9Q555	RNF213	E3 ubiquitin-protein ligase RNF213	80.977	6	33	25	5152	584.4	O	O	O	O	O
E9Q557	DSP	Desmoplakin	1283	65	706	218	2883	332.7	O	O	O	O	O
E9Q5C9	NOLC1	Nucleolar and coiled-body phosphoprotein 1	12.466	7	9	6	702	73.7	O	O	O	O	O
E9Q5K9	YTHDC1	YTH domain-containing protein 1	4.422	4	2	2	736	85.6	O	O	O	O	O
E9Q634	MYO1E	Unconventional myosin-Ie	34.27	7	14	6	1107	126.7	O	O	O	O	O
E9Q6B2	CCDC85C	Coiled-coil domain-containing protein 85C	4.297	5	2	2	420	45.3	O	O	O	O	O
E9Q6P5	TTC7B	Tetratricopeptide repeat protein 7B	56.607	20	26	16	843	94.1	O	O	O	O	O
E9Q735	UBE4A	Ubiquitin conjugation factor E4 A	31.583	12	16	9	1028	118.1	O	O	O	O	O
E9Q784	ZC3H13	Zinc finger CCCH domain-containing protein 13	4.232	0	2	1	1729	203.6	O	O	O	O	O
E9Q7D5	ARHGEF5	Rho guanine nucleotide exchange factor 5	11.909	2	5	3	1581	176.6	O	O	O	O	O
E9Q7G0	NUMA1	Nuclear mitotic apparatus protein 1	297.453	37	108	67	2094	235.5	O	O	O	O	O
E9Q8D0	DNAJC21	DnaJ homolog subfamily C member 21	20.77	9	5	3	531	61.7	O	O	O	O	O
E9Q8I9	FRY	Protein furry homolog	91.049	11	37	23	3020	338.9	O	O	O	O	O
E9Q942	SMIM13	Small integral membrane protein 13	8.075	35	2	1	88	9.9	O	O	O	O	O
E9Q9A9	OAS2	2'-5'-oligoadenylate synthase 2	3.478	6	2	2	742	85	O	O	O	O	O
E9Q9K5	TRDN	Triadin	38.19	11	20	10	693	77.8	O	O	O	O	O
E9QA62	LMOD3	Leiomodin-3	46.289	29	18	12	571	65.6	O	O	O	O	O
E9QAT4	SEC16A	Protein transport protein Sec16A	106.705	18	43	25	2357	254	O	O	O	O	O
F6VAN0	ATF6	Cyclic AMP-dependent transcription factor ATF-6 alpha	9.295	4	2	2	656	72.6	O	O	O	O	O
F6ZDS4	TPR	Nucleoprotein TPR	269.046	31	103	64	2431	273.8	O	O	O	O	O
F7BWT7	TSPAN15	Tetraspanin-15	8.233	7	5	2	294	33	O	O	O	O	O
F8VPU2	FARP1	FERM, ARHGEF and pleckstrin domain-containing protein 1	18.601	8	6	6	1048	118.8	O	O	O	O	O
F8VQB6	MYO10	Unconventional myosin-X	4.325	1	2	2	2062	237.2	O	O	O	O	O
G3X982	AOX3	Aldehyde oxidase 3	8.609	2	4	1	1335	146.8	O	O	O	O	O
G3X9K3	ARFGEF1	Brefeldin A-inhibited guanine nucleotide-exchange protein 1	62.525	12	30	12	1846	208.4	O	O	O	O	O
G3XA59	LRRC32	Transforming growth factor beta activator LRRC32	3.595	2	2	1	663	72.4	O	O	O	O	O
G5E829	ATP2B1	Plasma membrane calcium-transporting ATPase 1	145.573	28	55	16	1220	134.7	O	O	O	O	O
G5E870	TRIP12	E3 ubiquitin-protein ligase TRIP12	94.061	16	33	22	2025	224	O	O	O	O	O
G5E872	RNPEPL1	Aminopeptidase RNPEPL1	3.031	2	1	1	720	79.5	O	O	O	O	O
G5E897	POGLUT3	Protein O-glucosyltransferase 3	27.701	16	11	7	503	57.7	O	O	O	O	O
G5E8K5	ANK3	Ankyrin-3	282.737	38	107	46	1961	213.9	O	O	O	O	O
G5E8P0	TUBGCP6	Gamma-tubulin complex component 6	3.163	1	2	1	1769	197.1	O	X	X	X	O
G5E8Q8	ADGRF5	Adhesion G protein-coupled receptor F5	38.939	11	17	12	1348	149.3	O	O	O	O	O
O08528	HK2	Hexokinase-2	376.505	65	228	55	917	102.5	O	O	O	O	O
O08529	CAPN2	Calpain-2 catalytic subunit	186.467	53	80	34	700	79.8	O	O	O	O	O
O08530	S1PR1	Sphingosine 1-phosphate receptor 1	4.964	5	4	2	382	42.6	O	O	O	O	O
O08532	CACNA2D1	Voltage-dependent calcium channel subunit alpha-2/delta-1	202.517	40	92	38	1103	124.6	O	O	O	O	O
O08538	ANGPT1	Angiopoietin-1	10.094	6	3	2	498	57.5	O	O	O	O	O
O08539	BIN1	Myc box-dependent-interacting protein 1	30.882	15	9	5	588	64.4	O	O	O	O	O
O08547	SEC22B	Vesicle-trafficking protein SEC22b	98.668	62	38	16	215	24.7	O	O	O	O	O
O08553	DPYSL2	Dihydropyrimidinase-related protein 2	241.264	67	132	22	572	62.2	O	O	O	O	O
O08573	LGALS9	Galectin-9	40.51	28	16	10	353	40	O	O	O	O	O
O08579	EMD	Emerin	51.377	57	20	11	259	29.4	O	O	O	O	O
O08580	ESRRA	Steroid hormone receptor ERR1	6.881	10	4	3	422	45.4	O	O	O	O	O
O08582	GTPBP1	GTP-binding protein 1	67.471	20	21	12	668	72.3	O	O	O	O	O
O08583	ALYREF	THO complex subunit 4	58.965	35	15	6	255	26.9	O	O	O	O	O
O08585	CLTA	Clathrin light chain A	21.91	27	17	9	235	25.6	O	O	O	O	O
O08599	STXBP1	Syntaxin-binding protein 1	62.733	35	31	16	594	67.5	O	O	O	O	O
O08600	ENDOG	Endonuclease G, mitochondrial	53.431	55	41	13	294	32.2	O	O	O	O	O
O08601	MTTP	Microsomal triglyceride transfer protein large subunit	12.896	6	5	4	894	99	O	O	O	O	O
O08605	MKNK1	MAP kinase-interacting serine/threonine-protein kinase 1	17.676	16	7	5	427	47.9	O	O	O	O	O
O08609	MLX	Max-like protein X	4.033	3	2	1	298	33.3	O	O	O	O	O
O08638	MYH11	Myosin-11	893.197	61	449	116	1972	226.9	O	O	O	O	O
O08648	MAP3K4	Mitogen-activated protein kinase kinase kinase 4	12.713	4	6	5	1597	179.7	O	O	O	O	O
O08663	METAP2	Methionine aminopeptidase 2	75.84	40	34	15	478	52.9	O	O	O	O	O
O08677	KNG1	Kininogen-1	126.41	33	57	20	661	73.1	O	O	O	O	O
O08688	CAPN5	Calpain-5	13.99	9	6	4	640	72.9	O	O	O	O	O
O08692	NGP	Neutrophilic granule protein	5.193	18	3	2	167	19.3	O	O	O	O	O
O08709	PRDX6	Peroxiredoxin-6	196.46	79	120	18	224	24.9	O	O	O	O	O
O08710	TG	Thyroglobulin	5.065	1	2	2	2766	304.3	O	O	O	O	O
O08715	AKAP1	A-kinase anchor protein 1, mitochondrial	80.729	26	29	19	857	92.1	O	O	O	O	O
O08734	BAK1	Bcl-2 homologous antagonist/killer	35.501	56	12	7	209	23.3	O	O	O	O	O
O08736	CASP12	Caspase-12	8.446	8	3	3	419	47.8	O	O	O	O	O
O08738	CASP6	Caspase-6	20.64	22	8	6	276	31.6	O	O	O	O	O
O08739	AMPD3	AMP deaminase 3	87.621	30	47	23	766	88.6	O	O	O	O	O
O08742	GP5	Platelet glycoprotein V	32.688	17	15	9	567	63.4	O	O	O	O	O
O08746	MATN2	Matrilin-2	18.806	4	6	3	956	106.7	O	O	O	O	O
O08749	DLD	Dihydrolipoyl dehydrogenase, mitochondrial	288.36	74	237	31	509	54.2	O	O	O	O	O
O08756	HSD17B10	3-hydroxyacyl-CoA dehydrogenase type-2	109.501	66	111	12	261	27.4	O	O	O	O	O
O08759	UBE3A	Ubiquitin-protein ligase E3A	121.861	33	46	25	870	99.8	O	O	O	O	O
O08784	TCOF1	Treacle protein	46.361	12	20	12	1320	134.9	O	O	O	O	O
O08788	DCTN1	Dynactin subunit 1	289.068	50	117	53	1281	141.6	O	O	O	O	O
O08795	PRKCSH	Glucosidase 2 subunit beta	45.998	21	21	11	521	58.8	O	O	O	O	O
O08796	EEF2K	Eukaryotic elongation factor 2 kinase	12.822	6	8	3	724	81.7	O	O	O	O	O
O08800	SERPINB8	Serpin B8	8.932	9	2	2	374	42.1	O	O	O	O	O
O08807	PRDX4	Peroxiredoxin-4	38.462	41	25	6	274	31	O	O	O	O	O
O08808	DIAPH1	Protein diaphanous homolog 1	84.033	18	33	23	1255	139.3	O	O	O	O	O
O08810	EFTUD2	116 kDa U5 small nuclear ribonucleoprotein component	154.323	44	59	30	971	109.3	O	O	O	O	O
O08848	RO60	60 kDa SS-A/Ro ribonucleoprotein	24.661	11	11	5	538	60.1	O	O	O	O	O
O08908	PIK3R2	Phosphatidylinositol 3-kinase regulatory subunit beta	10.295	5	5	1	722	81.2	O	O	O	O	O
O08911	MAPK12	Mitogen-activated protein kinase 12	53.266	44	23	11	367	42	O	O	O	O	O
O08912	GALNT1	Polypeptide N-acetylgalactosaminyltransferase 1	22.808	12	9	6	559	64.2	O	O	O	O	O
O08915	AIP	AH receptor-interacting protein	34.42	28	13	7	330	37.6	O	O	O	O	O
O08917	FLOT1	Flotillin-1	121.277	57	49	23	428	47.5	O	O	O	O	O
O08919	NUMBL	Numb-like protein	10.191	7	4	4	604	64.1	O	O	O	O	O
O08967	CYTH3	Cytohesin-3	10.798	10	6	1	399	46.3	O	O	O	O	O
O08992	SDCBP	Syntenin-1	24.211	16	8	3	299	32.4	O	O	O	O	O
O08997	ATOX1	Copper transport protein ATOX1	20.111	32	9	3	68	7.3	O	O	O	O	O
O08999	LTBP2	Latent-transforming growth factor beta-binding protein 2	6.81	2	3	2	1813	195.7	O	O	O	O	O
O09005	DEGS1	Sphingolipid delta(4)-desaturase DES1	7.825	11	3	2	323	38.2	O	O	O	O	O
O09012	PEX5	Peroxisomal targeting signal 1 receptor	38.06	22	13	11	639	70.7	O	O	O	O	O
O09044	SNAP23	Synaptosomal-associated protein 23	53.843	54	22	10	210	23.2	O	O	O	O	O
O09061	PSMB1	Proteasome subunit beta type-1	53.379	55	27	10	240	26.4	O	O	O	O	O
O09106	HDAC1	Histone deacetylase 1	31.075	17	16	6	482	55	O	O	O	O	O
O09110	MAP2K3	Dual specificity mitogen-activated protein kinase kinase 3	30.636	30	19	7	347	39.3	O	O	O	O	O
O09111	NDUFB11	NADH dehydrogenase [ubiquinone] 1 beta subcomplex subunit 11, mitochondrial	129.913	56	139	12	151	17.4	O	O	O	O	O
O09114	PTGDS	Prostaglandin-H2 D-isomerase	25.215	42	14	7	189	21.1	O	O	O	O	O
O09117	SYPL1	Synaptophysin-like protein 1	9.412	4	3	2	261	28.9	O	O	O	O	O
O09118	NTN1	Netrin-1	13.957	7	4	3	604	67.8	O	O	O	O	O
O09130	NFATC2IP	NFATC2-interacting protein	7.412	9	2	2	412	45.1	O	O	O	O	O
O09131	GSTO1	Glutathione S-transferase omega-1	97.654	80	79	18	240	27.5	O	O	O	O	O
O09159	MAN2B1	Lysosomal alpha-mannosidase	41.544	11	11	8	1013	114.6	O	O	O	O	O
O09161	CASQ2	Calsequestrin-2	169.101	47	232	23	415	48.1	O	O	O	O	O
O09164	SOD3	Extracellular superoxide dismutase [Cu-Zn]	19.63	29	14	5	251	27.4	O	O	O	O	O
O09167	RPL21	60S ribosomal protein L21	36.664	46	29	9	160	18.6	O	O	O	O	O
O09172	GCLM	Glutamate--cysteine ligase regulatory subunit	54.817	34	20	9	274	30.5	O	O	O	O	O
O09174	AMACR	Alpha-methylacyl-CoA racemase	114.141	59	48	19	381	41.7	O	O	O	O	O
O35066	KIF3C	Kinesin-like protein KIF3C	5.282	3	4	1	796	89.9	O	O	O	O	O
O35071	KIF1C	Kinesin-like protein KIF1C	100.764	27	43	19	1100	122.4	O	O	O	O	O
O35074	PTGIS	Prostacyclin synthase	100.8	55	41	21	501	57	O	O	O	O	O
O35075	VPS26C	Vacuolar protein sorting-associated protein 26C	18.374	15	7	4	297	32.9	O	O	O	O	O
O35083	AGPAT1	1-acyl-sn-glycerol-3-phosphate acyltransferase alpha	12.984	24	5	4	285	31.7	O	O	O	O	O
O35098	DPYSL4	Dihydropyrimidinase-related protein 4	26.786	17	11	7	572	61.9	O	O	O	O	O
O35099	MAP3K5	Mitogen-activated protein kinase kinase kinase 5	35.851	10	14	12	1380	154.4	O	O	O	O	O
O35111	KCNK3	Potassium channel subfamily K member 3	5.872	3	2	1	409	45	O	O	O	O	O
O35114	SCARB2	Lysosome membrane protein 2	23.702	13	16	7	478	54	O	O	O	O	O
O35127	GRCC10	Protein C10	27.005	40	7	3	126	13.2	O	O	O	O	O
O35129	PHB2	Prohibitin-2	162.509	80	144	22	299	33.3	O	O	O	O	O
O35143	ATP5IF1	ATPase inhibitor, mitochondrial	12.159	22	13	5	106	12.2	O	O	O	O	O
O35153	BET1L	BET1-like protein	4.184	32	4	2	111	12.4	O	O	O	O	O
O35166	GOSR2	Golgi SNAP receptor complex member 2	7.717	11	5	2	212	24.7	O	O	O	O	O
O35206	COL15A1	Collagen alpha-1(XV) chain	127.069	16	72	16	1367	140.4	O	O	O	O	O
O35207	CDK2AP1	Cyclin-dependent kinase 2-associated protein 1	6.931	32	3	2	114	12.3	O	O	O	O	O
O35215	DDT	D-dopachrome decarboxylase	54.197	81	31	9	118	13.1	O	O	O	O	O
O35218	CPSF2	Cleavage and polyadenylation specificity factor subunit 2	18.62	8	6	5	782	88.3	O	O	O	O	O
O35219	KCNH2	Potassium voltage-gated channel subfamily H member 2	12.734	4	5	3	1162	126.8	O	O	O	O	O
O35226	PSMD4	26S proteasome non-ATPase regulatory subunit 4	73.051	43	26	13	376	40.7	O	O	O	O	O
O35231	KIFC3	Kinesin-like protein KIFC3	24.813	10	9	6	824	92.5	O	O	O	O	O
O35239	PTPN9	Tyrosine-protein phosphatase non-receptor type 9	5.774	2	2	1	593	67.9	O	O	O	O	O
O35242	NSMAF	Protein FAN	12.704	4	5	3	920	104.5	O	O	O	O	O
O35245	PKD2	Polycystin-2	8.528	3	3	2	966	108.9	O	O	O	O	O
O35250	EXOC7	Exocyst complex component 7	59.939	27	23	17	697	79.9	O	O	O	O	O
O35286	DHX15	Pre-mRNA-splicing factor ATP-dependent RNA helicase DHX15	115.587	36	46	27	795	90.9	O	O	O	O	O
O35295	PURB	Transcriptional activator protein Pur-beta	65.917	60	27	15	324	33.9	O	O	O	O	O
O35309	NMI	N-myc-interactor	22.858	27	11	7	314	35.2	O	O	O	O	O
O35326	SRSF5	Serine/arginine-rich splicing factor 5	29.698	30	14	8	269	30.9	O	O	O	O	O
O35343	KPNA4	Importin subunit alpha-3	75.232	35	32	7	521	57.9	O	O	O	O	O
O35344	KPNA3	Importin subunit alpha-4	98.946	36	36	10	521	57.7	O	O	O	O	O
O35345	KPNA6	Importin subunit alpha-7	56.783	25	19	5	536	59.9	O	O	O	O	O
O35350	CAPN1	Calpain-1 catalytic subunit	148.367	46	65	32	713	82.1	O	O	O	O	O
O35379	ABCC1	Multidrug resistance-associated protein 1	116.196	22	43	26	1528	171.1	O	O	O	O	O
O35381	ANP32A	Acidic leucine-rich nuclear phosphoprotein 32 family member A	55.939	43	30	9	247	28.5	O	O	O	O	O
O35382	EXOC4	Exocyst complex component 4	78.196	22	27	17	975	110.5	O	O	O	O	O
O35386	PHYH	Phytanoyl-CoA dioxygenase, peroxisomal	67.327	39	35	15	338	38.6	O	O	O	O	O
O35387	HAX1	HCLS1-associated protein X-1	27.058	39	13	7	280	31.6	O	O	O	O	O
O35393	EFNB3	Ephrin-B3	15.015	12	5	3	340	35.9	O	O	O	O	O
O35405	PLD3	5'-3' exonuclease PLD3	7.212	9	3	3	488	54.4	O	O	O	O	O
O35435	DHODH	Dihydroorotate dehydrogenase (quinone), mitochondrial	111.749	60	48	21	395	42.7	O	O	O	O	O
O35448	PPT2	Lysosomal thioesterase PPT2	12.418	10	5	3	302	34.3	O	O	O	O	O
O35459	ECH1	Delta(3,5)-Delta(2,4)-dienoyl-CoA isomerase, mitochondrial	217.538	67	328	21	327	36.1	O	O	O	O	O
O35465	FKBP8	Peptidyl-prolyl cis-trans isomerase FKBP8	39.136	18	11	6	402	43.5	O	O	O	O	O
O35522	PSMB9	Proteasome subunit beta type-9	4.59	9	3	2	219	23.4	O	O	O	O	O
O35551	RABEP1	Rab GTPase-binding effector protein 1	78.102	24	28	17	862	99.5	O	O	O	O	O
O35566	CD151	CD151 antigen	13.944	13	8	4	253	28.2	O	O	O	O	O
O35593	PSMD14	26S proteasome non-ATPase regulatory subunit 14	61.297	36	35	10	310	34.6	O	O	O	O	O
O35594	IFT81	Intraflagellar transport protein 81 homolog	4.156	3	2	2	676	79.2	O	O	O	O	O
O35598	ADAM10	Disintegrin and metalloproteinase domain-containing protein 10	20.245	10	10	5	749	83.9	O	O	O	O	O
O35601	FYB1	FYN-binding protein 1	33.082	14	13	8	819	90	O	O	O	O	O
O35604	NPC1	NPC intracellular cholesterol transporter 1	22.275	4	11	6	1277	142.8	O	O	O	O	O
O35607	BMPR2	Bone morphogenetic protein receptor type-2	8.196	3	4	3	1038	114.9	O	O	O	O	O
O35609	SCAMP3	Secretory carrier-associated membrane protein 3	45.126	24	15	8	349	38.4	O	O	O	O	O
O35623	BET1	BET1 homolog	10.019	15	3	1	118	13.3	O	O	O	O	O
O35632	HYAL2	Hyaluronidase-2	9.29	13	5	3	473	53.6	O	O	O	O	O
O35638	STAG2	Cohesin subunit SA-2	37.443	10	15	8	1231	141.2	O	O	O	O	O
O35639	ANXA3	Annexin A3	111.514	56	55	24	323	36.4	O	O	O	O	O
O35643	AP1B1	AP-1 complex subunit beta-1	197.52	43	94	21	943	103.9	O	O	O	O	O
O35648	CETN3	Centrin-3	16.693	27	6	3	167	19.5	O	O	O	O	O
O35654	POLD2	DNA polymerase delta subunit 2	4.737	3	2	1	469	51.3	O	O	O	O	O
O35658	C1QBP	Complement component 1 Q subcomponent-binding protein, mitochondrial	84.909	35	132	7	278	31	O	O	O	O	O
O35678	MGLL	Monoglyceride lipase	75.318	46	40	12	303	33.4	O	O	O	O	O
O35680	MRPS12	28S ribosomal protein S12, mitochondrial	4.77	14	4	2	139	15.4	O	O	O	O	O
O35682	MYADM	Myeloid-associated differentiation marker	25.375	21	15	6	320	35.3	O	O	O	O	O
O35683	NDUFA1	NADH dehydrogenase [ubiquinone] 1 alpha subcomplex subunit 1	16.748	26	31	3	70	8.1	O	O	O	O	O
O35685	NUDC	Nuclear migration protein nudC	85.069	55	37	21	332	38.3	O	O	O	O	O
O35691	PNN	Pinin	59.025	20	25	14	725	82.4	O	O	O	O	O
O35704	SPTLC1	Serine palmitoyltransferase 1	11.178	7	4	3	473	52.5	O	O	O	O	O
O35710	NOCT	Nocturnin	6.299	5	3	2	429	48.3	O	O	O	O	O
O35711	PPFIBP2	Liprin-beta-2	27.875	9	12	4	882	98.7	O	O	O	O	O
O35723	DNAJB3	DnaJ homolog subfamily B member 3	5.395	7	4	1	242	26.7	O	O	O	O	O
O35730	RING1	E3 ubiquitin-protein ligase RING1	11.694	8	2	2	406	42.6	O	O	O	O	O
O35732	CFLAR	CASP8 and FADD-like apoptosis regulator	4.799	3	1	1	481	54.8	O	O	O	O	O
O35737	HNRNPH1	Heterogeneous nuclear ribonucleoprotein H	115.425	43	36	7	449	49.2	O	O	O	O	O
O35744	CHIL3	Chitinase-like protein 3	17.344	14	5	4	398	44.4	O	O	O	O	O
O35841	API5	Apoptosis inhibitor 5	84.333	37	35	18	504	56.8	O	O	O	O	O
O35855	BCAT2	Branched-chain-amino-acid aminotransferase, mitochondrial	116.3	44	107	18	393	44.1	O	O	O	O	O
O35857	TIMM44	Mitochondrial import inner membrane translocase subunit TIM44	159.91	56	89	30	452	51.1	O	O	O	O	O
O35864	COPS5	COP9 signalosome complex subunit 5	91.085	65	42	19	334	37.5	O	O	O	O	O
O35874	SLC1A4	Neutral amino acid transporter A	3.057	2	1	1	532	56	O	O	O	O	O
O35887	CALU	Calumenin	127.899	53	65	23	315	37	O	O	O	O	O
O35892	SP100	Nuclear autoantigen Sp-100	12.315	10	5	4	482	54.7	O	O	O	O	O
O35900	LSM2	U6 snRNA-associated Sm-like protein LSm2	28.598	57	10	6	95	10.8	O	O	O	O	O
O35930	GP1BA	Platelet glycoprotein Ib alpha chain	33.175	12	16	8	734	80	O	O	O	O	O
O35943	FXN	Frataxin, mitochondrial	30.25	23	14	6	207	22.9	O	O	O	O	O
O35945	ALDH1A7	Aldehyde dehydrogenase, cytosolic 1	74.231	27	37	2	501	54.6	O	O	O	O	O
O35954	PITPNM1	Membrane-associated phosphatidylinositol transfer protein 1	16.016	6	6	5	1243	134.9	O	O	O	O	O
O35955	PSMB10	Proteasome subunit beta type-10	9.654	12	6	3	273	29	O	O	O	O	O
O35963	RAB33B	Ras-related protein Rab-33B	14.267	14	4	2	229	25.8	O	O	O	O	O
O35969	GAMT	Guanidinoacetate N-methyltransferase	19.946	31	5	4	236	26.3	O	O	O	O	O
O35972	MRPL23	39S ribosomal protein L23, mitochondrial	32.503	66	14	6	146	17.1	O	O	O	O	O
O35980	NTHL1	Endonuclease III-like protein 1	4.246	7	2	1	300	33.6	O	O	O	O	O
O54692	ZW10	Centromere/kinetochore protein zw10 homolog	47.952	20	19	12	779	88	O	O	O	O	O
O54724	CAVIN1	Caveolae-associated protein 1	206.595	57	184	26	392	43.9	O	O	O	O	O
O54734	DDOST	Dolichyl-diphosphooligosaccharide--protein glycosyltransferase 48 kDa subunit	55.335	38	28	14	441	49	O	O	O	O	O
O54750	CYP2J6	Cytochrome P450 2J6	4.032	4	1	1	501	57.8	O	X	X	O	X
O54754	AOX1	Aldehyde oxidase 1	34.05	11	18	11	1333	146.6	O	O	O	O	O
O54774	AP3D1	AP-3 complex subunit delta-1	132.51	28	46	27	1199	135	O	O	O	O	O
O54781	SRPK2	SRSF protein kinase 2	48.409	25	19	10	681	76.7	O	O	O	O	O
O54782	MAN2B2	Epididymis-specific alpha-mannosidase	13.044	6	4	4	1018	115.5	O	O	O	O	O
O54784	DAPK3	Death-associated protein kinase 3	22.558	13	7	4	448	51.4	O	O	O	O	O
O54786	DFFA	DNA fragmentation factor subunit alpha	25.009	18	8	5	331	36.6	O	O	O	O	O
O54790	MAFG	Transcription factor MafG	5.398	13	4	1	162	17.9	O	O	O	O	O
O54791	MAFF	Transcription factor MafF	8.682	15	5	1	156	16.9	O	O	O	O	O
O54794	AQP7	Aquaporin-7	12.938	15	4	4	303	32.6	O	O	O	O	O
O54824	IL16	Pro-interleukin-16	16.304	6	5	5	1322	141.3	O	O	O	O	O
O54829	RGS7	Regulator of G-protein signaling 7	9.92	10	4	1	469	54.8	O	O	O	O	O
O54833	CSNK2A2	Casein kinase II subunit alpha'	42.831	36	16	10	350	41.2	O	O	O	O	O
O54834	ARHGAP6	Rho GTPase-activating protein 6	5.661	2	1	1	987	108.8	O	O	O	O	O
O54865	GUCY1B1	Guanylate cyclase soluble subunit beta-1	76.717	37	29	20	620	70.6	O	O	O	O	O
O54879	HMGB3	High mobility group protein B3	37.501	36	15	8	200	23	O	O	O	O	O
O54890	ITGB3	Integrin beta-3	62.971	21	28	15	787	86.7	O	O	O	O	O
O54901	CD200	OX-2 membrane glycoprotein	25.532	19	11	5	278	31.2	O	O	O	O	O
O54916	REPS1	RalBP1-associated Eps domain-containing protein 1	12.518	6	5	3	795	86.5	O	O	O	O	O
O54929	WSB2	WD repeat and SOCS box-containing protein 2	4.261	4	1	1	404	45.2	O	O	O	O	O
O54931	AKAP2	A-kinase anchor protein 2	105.352	30	47	25	893	98.5	O	O	O	O	O
O54940	BNIP2	BCL2/adenovirus E1B 19 kDa protein-interacting protein 2	10.386	10	4	2	326	37.7	O	O	O	O	O
O54941	SMARCE1	SWI/SNF-related matrix-associated actin-dependent regulator of chromatin subfamily E member 1	34.098	20	15	8	411	46.6	O	O	O	O	O
O54946	DNAJB6	DnaJ homolog subfamily B member 6	54.682	34	18	11	365	39.8	O	O	O	O	O
O54950	PRKAG1	5'-AMP-activated protein kinase subunit gamma-1	92.908	50	35	15	330	37.5	O	O	O	O	O
O54962	BANF1	Barrier-to-autointegration factor	23.04	62	9	5	89	10.1	O	O	O	O	O
O54965	RNF13	E3 ubiquitin-protein ligase RNF13	16.347	13	2	2	381	42.7	O	O	O	O	O
O54984	GET3	ATPase GET3	46.255	40	26	10	348	38.8	O	O	O	O	O
O54988	SLK	STE20-like serine/threonine-protein kinase	154.003	36	53	33	1233	141.4	O	O	O	O	O
O54998	FKBP7	Peptidyl-prolyl cis-trans isomerase FKBP7	29.499	34	18	8	218	24.9	O	O	O	O	O
O55003	BNIP3	BCL2/adenovirus E1B 19 kDa protein-interacting protein 3	40.233	51	22	11	187	21	O	O	O	O	O
O55013	TRAPPC3	Trafficking protein particle complex subunit 3	16.976	26	8	5	180	20.3	O	O	O	O	O
O55022	PGRMC1	Membrane-associated progesterone receptor component 1	26.726	48	13	6	195	21.7	O	O	O	O	O
O55023	IMPA1	Inositol monophosphatase 1	60.073	41	28	12	277	30.4	O	O	O	O	O
O55026	ENTPD2	Ectonucleoside triphosphate diphosphohydrolase 2	59.003	27	20	11	495	54.3	O	O	O	O	O
O55028	BCKDK	[3-methyl-2-oxobutanoate dehydrogenase [lipoamide]] kinase, mitochondrial	64.983	42	34	14	412	46.6	O	O	O	O	O
O55029	COPB2	Coatomer subunit beta'	157.145	41	68	32	905	102.4	O	O	O	O	O
O55033	NCK2	Cytoplasmic protein NCK2	14.215	8	7	2	380	42.9	O	O	O	O	O
O55042	SNCA	Alpha-synuclein	62.851	56	21	6	140	14.5	O	O	O	O	O
O55047	TLK2	Serine/threonine-protein kinase tousled-like 2	5.849	4	3	1	718	82.2	O	O	O	O	O
O55055	TRDMT1	tRNA (cytosine(38)-C(5))-methyltransferase	4.128	7	2	2	415	46.8	O	O	O	O	O
O55057	PDE6D	Retinal rod rhodopsin-sensitive cGMP 3',5'-cyclic phosphodiesterase subunit delta	22.94	33	7	4	150	17.3	O	O	O	O	O
O55060	TPMT	Thiopurine S-methyltransferase	29.351	32	16	7	240	27.6	O	O	O	O	O
O55091	IMPACT	Protein IMPACT	11.532	19	5	3	318	36.3	O	O	O	O	O
O55098	STK10	Serine/threonine-protein kinase 10	20.539	7	7	5	966	111.8	O	O	O	O	O
O55100	SYNGR1	Synaptogyrin-1	7.343	10	4	2	234	25.6	O	O	O	O	O
O55102	BLOC1S1	Biogenesis of lysosome-related organelles complex 1 subunit 1	22.827	39	7	4	125	14.3	O	O	O	O	O
O55106	STRN	Striatin	87.558	31	30	18	780	85.9	O	O	O	O	O
O55111	DSG2	Desmoglein-2	228.77	50	111	40	1122	122.3	O	O	O	O	O
O55125	NIPSNAP1	Protein NipSnap homolog 1	7.236	10	3	2	284	33.3	O	O	O	O	O
O55126	NIPSNAP2	Protein NipSnap homolog 2	143.038	63	197	19	281	32.9	O	O	O	O	O
O55128	SAP18	Histone deacetylase complex subunit SAP18	28.657	44	16	8	153	17.6	O	O	O	O	O
O55131	SEPTIN7	Septin-7	132.872	49	54	22	436	50.5	O	O	O	O	O
O55135	EIF6	Eukaryotic translation initiation factor 6	30.932	23	10	3	245	26.5	O	O	O	O	O
O55137	ACOT1	Acyl-coenzyme A thioesterase 1	120.905	53	93	9	419	46.1	O	O	O	O	O
O55142	RPL35A	60S ribosomal protein L35a	29.181	46	22	10	110	12.5	O	O	O	O	O
O55143	ATP2A2	Sarcoplasmic/endoplasmic reticulum calcium ATPase 2	919.004	59	1700	51	1044	114.8	O	O	O	O	O
O55192	SLC6A2	Sodium-dependent noradrenaline transporter	7.894	6	5	3	617	69.2	O	O	O	O	O
O55201	SUPT5H	Transcription elongation factor SPT5	58.01	20	20	15	1082	120.6	O	O	O	O	O
O55222	ILK	Integrin-linked protein kinase	122.831	40	86	20	452	51.3	O	O	O	O	O
O55226	CHAD	Chondroadherin	20.811	13	4	3	358	40.3	O	O	O	O	O
O55229	CHKB	Choline/ethanolamine kinase	31.562	27	15	9	394	45.1	O	O	O	O	O
O55234	PSMB5	Proteasome subunit beta type-5	86.093	59	37	16	264	28.5	O	O	O	O	O
O55240	RDH5	Retinol dehydrogenase 5	3.963	3	1	1	318	34.8	O	O	O	O	O
O55242	SIGMAR1	Sigma non-opioid intracellular receptor 1	4.501	5	1	1	223	25.2	O	O	O	O	O
O70133	DHX9	ATP-dependent RNA helicase A	149.627	30	69	33	1380	149.4	O	O	O	O	O
O70139	PKIG	cAMP-dependent protein kinase inhibitor gamma	34.178	74	9	4	76	7.9	O	O	O	O	O
O70152	DPM1	Dolichol-phosphate mannosyltransferase subunit 1	35.628	44	18	9	260	29.2	O	O	O	O	O
O70161	PIP5K1C	Phosphatidylinositol 4-phosphate 5-kinase type-1 gamma	20.254	8	6	2	661	72.4	O	O	O	O	O
O70165	FCN1	Ficolin-1	15.191	10	6	3	334	36.3	O	O	O	O	O
O70172	PIP4K2A	Phosphatidylinositol 5-phosphate 4-kinase type-2 alpha	35.085	26	19	4	405	46.1	O	O	O	O	O
O70194	EIF3D	Eukaryotic translation initiation factor 3 subunit D	106.75	50	44	22	548	63.9	O	O	O	O	O
O70200	AIF1	Allograft inflammatory factor 1	6.26	12	1	1	147	16.9	X	X	X	X	O
O70209	PDLIM3	PDZ and LIM domain protein 3	73.608	48	36	13	316	34.3	O	O	O	O	O
O70228	ATP9A	Probable phospholipid-transporting ATPase IIA	34.489	8	12	4	1047	118.5	O	O	O	O	O
O70230	ZNF143	Zinc finger protein 143	9.045	6	2	2	638	69	O	O	O	O	O
O70250	PGAM2	Phosphoglycerate mutase 2	167.862	68	171	16	253	28.8	O	O	O	O	O
O70251	EEF1B	Elongation factor 1-beta	96.668	68	57	14	225	24.7	O	O	O	O	O
O70252	HMOX2	Heme oxygenase 2	93.349	57	39	16	315	35.7	O	O	O	O	O
O70258	SGCE	Epsilon-sarcoglycan	18.287	19	9	6	437	49.7	O	O	O	O	O
O70274	PTP4A2	Protein tyrosine phosphatase type IVA 2	9.215	13	3	2	167	19.1	O	O	O	O	O
O70279	ESS2	Splicing factor ESS-2 homolog	4.641	4	1	1	479	52.6	O	O	O	O	O
O70305	ATXN2	Ataxin-2	74.231	19	25	17	1285	136.4	O	O	O	O	O
O70309	ITGB5	Integrin beta-5	23.358	12	10	7	798	87.9	O	O	O	O	O
O70310	NMT1	Glycylpeptide N-tetradecanoyltransferase 1	80.2	30	29	9	496	56.9	O	O	O	O	O
O70311	NMT2	Glycylpeptide N-tetradecanoyltransferase 2	44.432	19	14	4	529	60.4	O	O	O	O	O
O70318	EPB41L2	Band 4.1-like protein 2	157.187	40	65	31	988	109.9	O	O	O	O	O
O70325	GPX4	Phospholipid hydroperoxide glutathione peroxidase	69.166	52	38	11	197	22.2	O	O	O	O	O
O70362	GPLD1	Phosphatidylinositol-glycan-specific phospholipase D	48.234	18	20	12	837	93.2	O	O	O	O	O
O70370	CTSS	Cathepsin S	6.213	8	3	2	340	38.4	O	O	O	O	O
O70373	XIRP1	Xin actin-binding repeat-containing protein 1	241.617	56	116	47	1129	123.4	O	O	O	O	O
O70378	EMC8	ER membrane protein complex subunit 8	39.368	32	12	5	207	23.3	O	O	O	O	O
O70400	PDLIM1	PDZ and LIM domain protein 1	106.024	67	38	18	327	35.8	O	O	O	O	O
O70404	VAMP8	Vesicle-associated membrane protein 8	9.551	27	3	3	101	11.4	O	O	O	O	O
O70405	ULK1	Serine/threonine-protein kinase ULK1	9.672	3	2	2	1051	112.4	O	O	O	O	O
O70422	GTF2H4	General transcription factor IIH subunit 4	4.823	3	1	1	463	52.2	O	O	O	O	O
O70423	AOC3	Membrane primary amine oxidase	70.533	22	37	14	765	84.5	O	O	O	O	O
O70433	FHL2	Four and a half LIM domains protein 2	140.115	88	87	29	279	32.1	O	O	O	O	O
O70435	PSMA3	Proteasome subunit alpha type-3	64.58	36	37	12	255	28.4	O	O	O	O	O
O70439	STX7	Syntaxin-7	59.013	43	19	9	261	29.8	O	O	O	O	O
O70443	GNAZ	Guanine nucleotide-binding protein G(z) subunit alpha	14.255	15	9	3	355	40.8	O	O	O	O	O
O70468	MYBPC3	Myosin-binding protein C, cardiac-type	874.723	68	1102	97	1270	140.5	O	O	O	O	O
O70469	DOK2	Docking protein 2	7.073	8	5	3	412	45.5	O	O	O	O	O
O70475	UGDH	UDP-glucose 6-dehydrogenase	49.795	37	20	12	493	54.8	O	O	O	O	O
O70481	UBR1	E3 ubiquitin-protein ligase UBR1	25.937	4	12	6	1757	200.1	O	O	O	O	O
O70492	SNX3	Sorting nexin-3	32.946	63	16	8	162	18.7	O	O	O	O	O
O70493	SNX12	Sorting nexin-12	39.444	62	17	7	165	19.1	O	O	O	O	O
O70494	SP3	Transcription factor Sp3	13.631	6	5	2	783	82.3	O	O	O	O	O
O70496	CLCN7	H(+)/Cl(-) exchange transporter 7	11.906	6	7	4	803	88.7	O	O	O	O	O
O70503	HSD17B12	Very-long-chain 3-oxoacyl-CoA reductase	35.331	33	17	8	312	34.7	O	O	O	O	O
O70548	TCAP	Telethonin	58.629	63	37	13	167	19.1	O	O	O	O	O
O70551	SRPK1	SRSF protein kinase 1	16.062	7	6	2	648	73	O	O	O	O	O
O70566	DIAPH2	Protein diaphanous homolog 2	40.273	15	20	13	1098	124.8	O	O	O	O	O
O70571	PDK4	[Pyruvate dehydrogenase (acetyl-transferring)] kinase isozyme 4, mitochondrial	151.987	63	69	21	412	46.6	O	O	O	O	O
O70572	SMPD2	Sphingomyelin phosphodiesterase 2	31.337	24	21	10	419	47.4	O	O	O	O	O
O70589	CASK	Peripheral plasma membrane protein CASK	28.959	10	11	8	926	105	O	O	O	O	O
O70591	PFDN2	Prefoldin subunit 2	46.101	54	25	7	154	16.5	O	O	O	O	O
O70622	RTN2	Reticulon-2	63.639	20	33	7	471	51.3	O	O	O	O	O
O70624	MYOC	Myocilin	3.051	3	1	1	490	55.3	X	O	O	X	X
O88186	GP9	Platelet glycoprotein IX	11.106	20	3	2	177	19.7	O	O	O	O	O
O88196	TTC3	E3 ubiquitin-protein ligase TTC3	4.458	1	1	1	1979	223.8	O	O	O	O	O
O88207	COL5A1	Collagen alpha-1(V) chain	29.204	5	17	6	1838	183.6	O	O	O	O	O
O88271	CFDP1	Craniofacial development protein 1	18.681	20	5	4	295	32.9	O	O	O	O	O
O88291	ZNF326	DBIRD complex subunit ZNF326	10.333	9	4	3	580	65.2	O	O	O	O	O
O88322	NID2	Nidogen-2	182.566	32	83	35	1403	153.8	O	O	O	O	O
O88327	CTNNAL1	Alpha-catulin	9.288	8	5	4	731	81.4	O	O	O	O	O
O88342	WDR1	WD repeat-containing protein 1	181.174	54	100	31	606	66.4	O	O	O	O	O
O88343	SLC4A4	Electrogenic sodium bicarbonate cotransporter 1	16.873	6	7	4	1079	121.4	O	O	O	O	O
O88351	IKBKB	Inhibitor of nuclear factor kappa-B kinase subunit beta	13.23	6	6	5	757	86.6	O	O	O	O	O
O88384	VTI1B	Vesicle transport through interaction with t-SNAREs homolog 1B	35.185	38	17	8	232	26.7	O	O	O	O	O
O88393	TGFBR3	Transforming growth factor beta receptor type 3	15.682	8	7	5	850	93.8	O	O	O	O	O
O88398	AVIL	Advillin	6.985	3	2	2	819	92	O	O	O	O	O
O88428	PAPSS2	Bifunctional 3'-phosphoadenosine 5'-phosphosulfate synthase 2	23.129	9	7	5	621	70.3	O	O	O	O	O
O88441	MTX2	Metaxin-2	77.406	44	54	11	263	29.7	O	O	O	O	O
O88447	KLC1	Kinesin light chain 1	66.598	32	23	11	541	61.4	O	O	O	O	O
O88448	KLC2	Kinesin light chain 2	43.593	26	15	7	599	66.6	O	O	O	O	O
O88455	DHCR7	7-dehydrocholesterol reductase	5.945	5	2	1	471	53.9	O	O	O	O	O
O88456	CAPNS1	Calpain small subunit 1	31.721	31	18	9	269	28.4	O	O	O	O	O
O88487	DYNC1I2	Cytoplasmic dynein 1 intermediate chain 2	142.094	44	56	23	612	68.4	O	O	O	O	O
O88492	PLIN4	Perilipin-4	427.795	80	209	45	1403	139.3	O	O	O	O	O
O88502	PDE8A	High affinity cAMP-specific and IBMX-insensitive 3',5'-cyclic phosphodiesterase 8A	28.972	12	8	6	823	93.1	O	O	O	O	O
O88512	AP1G2	AP-1 complex subunit gamma-like 2	3.791	1	1	1	791	87.8	O	O	O	O	O
O88513	GMNN	Geminin	4.614	7	1	1	206	23.3	O	O	O	O	O
O88520	SHOC2	Leucine-rich repeat protein SHOC-2	23.711	13	7	5	582	64.9	O	O	O	O	O
O88522	IKBKG	NF-kappa-B essential modulator	25.44	18	11	6	412	47.9	O	O	O	O	O
O88531	PPT1	Palmitoyl-protein thioesterase 1	35.94	29	19	7	306	34.5	O	O	O	O	O
O88532	ZFR	Zinc finger RNA-binding protein	47.483	16	19	15	1074	116.8	O	O	O	O	O
O88533	DDC	Aromatic-L-amino-acid decarboxylase	37.159	20	14	7	480	53.8	O	O	O	O	O
O88543	COPS3	COP9 signalosome complex subunit 3	73.896	39	28	14	423	47.8	O	O	O	O	O
O88544	COPS4	COP9 signalosome complex subunit 4	125.584	67	44	20	406	46.3	O	O	O	O	O
O88545	COPS6	COP9 signalosome complex subunit 6	34.041	31	16	8	324	35.9	O	O	O	O	O
O88569	HNRNPA2B1	Heterogeneous nuclear ribonucleoproteins A2/B1	164.146	74	116	23	353	37.4	O	O	O	O	O
O88587	COMT	Catechol O-methyltransferase	112.87	54	46	17	265	29.5	O	O	O	O	O
O88597	BECN1	Beclin-1	16.677	10	6	4	448	51.6	O	O	O	O	O
O88622	PARG	Poly(ADP-ribose) glycohydrolase	5.445	1	1	1	969	109.3	O	O	O	O	O
O88623	USP2	Ubiquitin carboxyl-terminal hydrolase 2	32.457	20	14	10	613	68.8	O	O	O	O	O
O88627	SLC28A2	Sodium/nucleoside cotransporter 2	12.319	8	4	3	660	72.9	O	O	O	O	O
O88630	GOSR1	Golgi SNAP receptor complex member 1	10.603	13	8	4	250	28.5	O	O	O	O	O
O88653	LAMTOR3	Ragulator complex protein LAMTOR3	15.166	31	4	2	124	13.5	O	O	O	O	O
O88667	RRAD	GTP-binding protein RAD	35.473	28	14	7	308	33.3	O	O	O	O	O
O88668	CREG1	Protein CREG1	6.569	5	3	1	220	24.4	O	O	O	O	O
O88673	DGKA	Diacylglycerol kinase alpha	9.029	5	4	3	730	82.7	O	O	O	O	O
O88685	PSMC3	26S proteasome regulatory subunit 6A	195.192	63	84	21	442	49.5	O	O	O	O	O
O88693	UGCG	Ceramide glucosyltransferase	4.61	4	1	1	394	44.8	O	O	O	O	O
O88696	CLPP	ATP-dependent Clp protease proteolytic subunit, mitochondrial	73.738	33	36	10	272	29.8	O	O	O	O	O
O88708	ORC4	Origin recognition complex subunit 4	7.808	5	2	2	433	50	O	O	O	O	O
O88712	CTBP1	C-terminal-binding protein 1	52.059	28	26	9	441	47.7	O	O	O	O	O
O88735	MAP7	Ensconsin	21.535	7	9	5	730	82	O	O	O	O	O
O88736	HSD17B7	3-keto-steroid reductase/17-beta-hydroxysteroid dehydrogenase 7	42.263	21	10	6	334	37.3	O	O	O	O	O
O88738	BIRC6	Baculoviral IAP repeat-containing protein 6	133.639	9	55	33	4882	531.8	O	O	O	O	O
O88746	TOM1	Target of Myb protein 1	109.452	46	38	17	492	54.3	O	O	O	O	O
O88783	F5	Coagulation factor V	52.266	8	21	14	2183	247.1	O	O	O	O	O
O88792	F11R	Junctional adhesion molecule A	22.483	19	7	5	300	32.4	O	O	O	O	O
O88796	RPP30	Ribonuclease P protein subunit p30	12.492	16	4	3	268	29.5	O	O	O	O	O
O88811	STAM2	Signal transducing adapter molecule 2	48.441	29	16	11	523	57.4	O	O	O	O	O
O88829	ST3GAL5	Lactosylceramide alpha-2,3-sialyltransferase	17.196	14	7	5	414	47.3	O	O	O	O	O
O88843	CRADD	Death domain-containing protein CRADD	4.594	11	2	1	199	22.6	O	O	O	O	O
O88844	IDH1	Isocitrate dehydrogenase [NADP] cytoplasmic	230.18	84	149	35	414	46.6	O	O	O	O	O
O88845	AKAP10	A-kinase anchor protein 10, mitochondrial	13.681	9	7	4	662	73.6	O	O	O	O	O
O88848	ARL6	ADP-ribosylation factor-like protein 6	22.429	41	6	5	186	20.9	O	O	O	O	O
O88851	RBBP9	Putative hydrolase RBBP9	51.098	75	16	9	186	20.9	O	O	O	O	O
O88856	TPST2	Protein-tyrosine sulfotransferase 2	5.218	4	1	1	376	42	O	O	O	O	O
O88876	DHRS3	Short-chain dehydrogenase/reductase 3	3.09	3	2	1	302	33.6	O	O	O	O	O
O88879	APAF1	Apoptotic protease-activating factor 1	8.75	3	4	3	1249	140.9	O	O	O	O	O
O88892	SERF1	Small EDRK-rich factor 1	4.169	16	3	1	62	7.3	O	O	O	O	O
O88895	HDAC3	Histone deacetylase 3	6.485	4	1	1	424	48.3	O	O	O	O	O
O88935	SYN1	Synapsin-1	15.407	13	5	4	706	74.1	O	O	O	O	O
O88939	ZBTB7A	Zinc finger and BTB domain-containing protein 7A	3.817	8	2	2	569	60.2	O	O	O	O	O
O88947	F10	Coagulation factor X	24.617	13	8	6	481	54	O	O	O	O	O
O88952	LIN7C	Protein lin-7 homolog C	36.897	42	16	6	197	21.8	O	O	O	O	O
O88958	GNPDA1	Glucosamine-6-phosphate isomerase 1	61.953	52	24	9	289	32.5	O	O	O	O	O
O88967	YME1L1	ATP-dependent zinc metalloprotease YME1L1	95.112	37	37	21	715	80	O	O	O	O	O
O88968	TCN2	Transcobalamin-2	22.081	18	10	6	430	47.6	O	O	O	O	O
O88983	STX8	Syntaxin-8	20.927	26	7	6	236	26.9	O	O	O	O	O
O88986	GCAT	2-amino-3-ketobutyrate coenzyme A ligase, mitochondrial	58.49	34	23	11	416	44.9	O	O	O	O	O
O88990	ACTN3	Alpha-actinin-3	152.881	19	107	1	900	103	O	O	O	O	O
O89001	CPD	Carboxypeptidase D	14.265	4	9	7	1377	152.3	O	O	O	O	O
O89016	ABCD4	Lysosomal cobalamin transporter ABCD4	21.1	11	9	6	606	68.5	O	O	O	O	O
O89017	LGMN	Legumain	30.64	19	13	7	435	49.3	O	O	O	O	O
O89020	AFM	Afamin	37.196	18	19	11	608	69.3	O	O	O	O	O
O89023	TPP1	Tripeptidyl-peptidase 1	24.561	11	12	4	562	61.3	O	O	O	O	O
O89032	SH3PXD2A	SH3 and PX domain-containing protein 2A	7.03	2	1	1	1124	124.1	O	O	O	O	O
O89050	MKLN1	Muskelin	8.93	5	3	2	735	84.8	O	O	O	O	O
O89051	ITM2B	Integral membrane protein 2B	25.56	25	9	5	266	30.2	O	O	O	O	O
O89053	CORO1A	Coronin-1A	72.704	43	41	19	461	51	O	O	O	O	O
O89079	COPE	Coatomer subunit epsilon	70.164	42	23	10	308	34.5	O	O	O	O	O
O89084	PDE4A	cAMP-specific 3',5'-cyclic phosphodiesterase 4A	45.463	15	16	7	844	93.5	O	O	O	O	O
O89086	RBM3	RNA-binding protein 3	6.702	15	4	2	153	16.6	O	O	O	O	O
O89090	SP1	Transcription factor Sp1	19.279	7	3	2	784	80.7	O	O	O	O	O
O89103	CD93	Complement component C1q receptor	36.073	18	16	7	644	69.3	O	O	O	O	O
O89106	FHIT	Bis(5'-adenosyl)-triphosphatase	11.827	25	5	4	150	17.2	O	O	O	O	O
O89110	CASP8	Caspase-8	20.503	16	10	6	480	55.3	O	O	O	O	O
O89112	LANCL1	Glutathione S-transferase LANCL1	30.083	28	15	10	399	45.3	O	O	O	O	O
O89114	DNAJB5	DnaJ homolog subfamily B member 5	33.766	32	15	9	348	39.1	O	O	O	O	O
O89116	VTI1A	Vesicle transport through interaction with t-SNAREs homolog 1A	14.518	24	6	4	217	25	O	O	O	O	O
P00158	MT-CYB	Cytochrome b	6.176	4	9	2	381	43.2	O	O	O	O	O
P00329	ADH1	Alcohol dehydrogenase 1	35.181	25	23	8	375	39.7	O	O	O	O	O
P00375	DHFR	Dihydrofolate reductase	6.303	9	3	1	187	21.6	O	O	O	O	O
P00397	MTCO1	Cytochrome c oxidase subunit 1	40.826	14	20	4	514	56.9	O	O	O	O	O
P00405	MTCO2	Cytochrome c oxidase subunit 2	116.035	31	378	7	227	26	O	O	O	O	O
P00416	MT-CO3	Cytochrome c oxidase subunit 3	6.756	8	4	2	261	29.9	O	O	O	O	O
P00493	HPRT1	Hypoxanthine-guanine phosphoribosyltransferase	53.715	43	21	8	218	24.6	O	O	O	O	O
P00687	AMY1	Alpha-amylase 1	25.515	17	11	4	511	57.6	O	O	O	O	O
P00688	AMY2	Pancreatic alpha-amylase	17.027	12	6	2	508	57.3	O	O	O	O	O
P00848	MTATP6	ATP synthase subunit a	9.995	8	9	2	226	25.1	O	O	O	O	O
P00920	CA2	Carbonic anhydrase 2	122.845	63	68	12	260	29	O	O	O	O	O
P01027	C3	Complement C3	543.449	67	286	103	1663	186.4	O	O	O	O	O
P01029	C4B	Complement C4-B	165.585	24	65	38	1738	192.8	O	O	O	O	O
P01592	JCHAIN	Immunoglobulin J chain	5.186	9	2	1	159	18	O	O	O	O	O
P01630	CFP	Ig kappa chain V-II region 7S34.1	4.188	21	2	2	113	12.5	O	O	O	O	O
P01631	COX6A2	Ig kappa chain V-II region 26-10	17.095	33	5	2	113	12.3	O	O	O	O	O
P01635	GUCY1A3	Ig kappa chain V-V region K2 (Fragment)	10.814	20	3	2	115	12.6	O	O	O	O	O
P01636	NMT1	Ig kappa chain V-V region MOPC 149	7.224	26	2	2	108	12	O	O	O	O	O
P01638	CREBBP	Ig kappa chain V-V region L6 (Fragment)	9.186	29	3	2	115	13	O	O	O	O	O
P01639	GM5571	Ig kappa chain V-V region MOPC 41	5.981	16	3	1	130	14.3	O	O	O	O	O
P01642	GM10881	Ig kappa chain V-V region L7 (Fragment)	4.095	10	2	1	115	12.6	O	O	O	O	O
P01646	SEP15; SELENOF	Ig kappa chain V-V region HP 123E6	9.789	33	4	2	108	12	O	O	O	O	O
P01654	TIMM10	Ig kappa chain V-III region PC 2880/PC 1229	16.301	63	7	3	111	12	O	O	O	O	O
P01660	NDUFA13	Ig kappa chain V-III region PC 3741/TEPC 111	10.002	26	4	1	111	12.1	O	O	O	O	O
P01665	ANKRD44	Ig kappa chain V-III region PC 7043	14.08	31	4	1	111	12	O	O	O	O	O
P01670	PLEKHA2	Ig kappa chain V-III region PC 6684	15.031	37	6	1	111	12	O	O	O	O	O
P01679	GNA11	Ig kappa chain V-VI region J539	12.831	24	3	1	107	11.5	O	O	O	O	O
P01723	KIF3A	Ig lambda-1 chain V region	8.13	36	4	2	117	12.2	O	O	O	O	O
P01797	RANBP2	Ig heavy chain V-III region U61	13.498	27	3	3	113	12.7	O	O	O	O	O
P01831	THY1	Thy-1 membrane glycoprotein	13.945	24	5	3	162	18.1	O	O	O	O	O
P01837	IGKC	Immunoglobulin kappa constant	58.292	81	27	6	107	11.9	O	O	O	O	O
P01843	PDGFRA	Ig lambda-1 chain C region	13.018	34	4	2	105	11.6	O	O	O	O	O
P01864	ABLIM3	Ig gamma-2A chain C region secreted form	44.955	19	16	7	335	36.6	O	O	O	O	O
P01867	IGH-3	Ig gamma-2B chain C region	43.896	31	24	8	404	44.2	O	O	O	O	O
P01869	IGHG1	Ig gamma-1 chain C region, membrane-bound form	36.732	20	19	5	393	43.4	O	O	O	O	O
P01872	IGHM	Immunoglobulin heavy constant mu	76.087	38	37	14	454	49.9	O	O	O	O	O
P01878	APOC2; APOC4-APOC2; GM44805	Ig alpha chain C region	18.832	15	9	4	344	36.9	O	O	O	O	O
P01887	B2M	Beta-2-microglobulin	27.225	49	16	5	119	13.8	O	O	O	O	O
P01898	H2-Q10	H-2 class I histocompatibility antigen, Q10 alpha chain	51.195	49	30	12	325	37.2	O	O	O	O	O
P01899	H2-D1	H-2 class I histocompatibility antigen, D-B alpha chain	56.901	33	24	6	362	40.8	O	O	O	O	O
P01901	H2-K1	H-2 class I histocompatibility antigen, K-B alpha chain	39.437	25	14	6	369	41.3	O	O	O	O	O
P01942	HBA	Hemoglobin subunit alpha	110.425	75	387	10	142	15.1	O	O	O	O	O
P02088	HBB-B1	Hemoglobin subunit beta-1	194.588	90	718	6	147	15.8	O	O	O	O	O
P02089	HBB-B2	Hemoglobin subunit beta-2	67.619	57	190	1	147	15.9	O	O	O	O	O
P02463	COL4A1	Collagen alpha-1(IV) chain	55.656	9	28	9	1669	160.6	O	O	O	O	O
P02468	LAMC1	Laminin subunit gamma-1	461.801	40	265	68	1607	177.2	O	O	O	O	O
P02469	LAMB1	Laminin subunit beta-1	378.512	35	209	65	1786	197	O	O	O	O	O
P02762	MUP6	Major urinary protein 6	55.552	65	23	1	180	20.6	O	O	O	O	O
P03888	MTND1	NADH-ubiquinone oxidoreductase chain 1	83.645	15	81	7	318	36	O	O	O	O	O
P03893	MTND2	NADH-ubiquinone oxidoreductase chain 2	11.108	10	10	3	345	38.7	O	O	O	O	O
P03899	MTND3	NADH-ubiquinone oxidoreductase chain 3	5.885	13	4	1	115	13.2	O	O	O	O	O
P03903	MTND4L	NADH-ubiquinone oxidoreductase chain 4L	13.384	18	2	1	98	10.6	O	O	O	O	O
P03911	MTND4	NADH-ubiquinone oxidoreductase chain 4	57.573	24	53	10	459	51.8	O	O	O	O	O
P03921	MTND5	NADH-ubiquinone oxidoreductase chain 5	92.002	16	58	9	607	68.4	O	O	O	O	O
P03930	MTATP8	ATP synthase protein 8	24.802	60	44	5	67	7.8	O	O	O	O	O
P03953	CFD	Complement factor D	12.054	12	8	2	259	28	O	O	O	O	O
P03958	ADA	Adenosine deaminase	20.59	23	9	7	352	40	O	O	O	O	O
P03975	IAP	IgE-binding protein	12.399	7	4	3	557	62.7	O	O	O	O	O
P03976	PLXNB2	Ig kappa chain V-II region 17S29.1	3.904	12	1	1	113	12.4	O	O	O	O	O
P03987	AFTPH	Ig gamma-3 chain C region	41.022	24	20	8	398	43.9	O	O	O	O	O
P03995	GFAP	Glial fibrillary acidic protein	18.924	9	14	1	430	49.9	O	O	O	O	O
P04104	KRT1	Keratin, type II cytoskeletal 1	32.597	14	13	1	637	65.6	X	X	X	X	X
P04117	FABP4	Fatty acid-binding protein, adipocyte	134.859	77	212	15	132	14.6	O	O	O	O	O
P04186	CFB	Complement factor B	101.662	35	48	26	761	85	O	O	O	O	O
P04202	TGFB1	Transforming growth factor beta-1 proprotein	14.606	20	7	5	390	44.3	O	O	O	O	O
P04247	MB	Myoglobin	314.597	81	437	24	154	17.1	O	O	O	O	O
P04370	MBP	Myelin basic protein	11.974	13	5	3	250	27.2	O	O	O	O	O
P04444	HBB-BH1	Hemoglobin subunit beta-H1	8.849	13	6	2	147	16.5	O	O	O	O	O
P04627	ARAF	Serine/threonine-protein kinase A-Raf	33.762	21	15	6	604	67.5	O	O	O	O	O
P04919	SLC4A1	Band 3 anion transport protein	122.414	31	64	21	929	103.1	O	O	O	O	O
P04925	PRNP	Major prion protein	10.9	8	8	3	254	28	O	O	O	O	O
P04939	MUP3	Major urinary protein 3	11.952	14	3	1	184	21.5	O	O	O	O	O
P04940	DOCK5	Ig kappa chain V-VI region NQ2-17.4.1	4.635	14	2	1	107	11.6	O	O	O	O	O
P04945	MUP2	Ig kappa chain V-VI region NQ2-6.1	12.679	15	2	1	108	11.7	O	O	O	O	O
P05063	ALDOC	Fructose-bisphosphate aldolase C	56.201	33	48	5	363	39.4	O	O	O	O	O
P05064	ALDOA	Fructose-bisphosphate aldolase A	375.782	96	560	35	364	39.3	O	O	O	O	O
P05125	NPPA	Natriuretic peptides A	50.137	56	79	6	152	16.6	O	O	O	O	O
P05132	PRKACA	cAMP-dependent protein kinase catalytic subunit alpha	80.158	51	55	9	351	40.5	O	O	O	O	O
P05201	GOT1	Aspartate aminotransferase, cytoplasmic	262.409	79	248	36	413	46.2	O	O	O	O	O
P05202	GOT2	Aspartate aminotransferase, mitochondrial	307.154	69	349	39	430	47.4	O	O	O	O	O
P05366	SAA1	Serum amyloid A-1 protein	10.45	26	5	3	122	13.8	O	O	O	O	O
P05480	SRC	Neuronal proto-oncogene tyrosine-protein kinase Src	25.051	14	14	2	541	60.6	O	O	O	O	O
P05555	ITGAM	Integrin alpha-M	10.338	4	4	4	1153	127.4	O	O	O	O	O
P05622	PDGFRB	Platelet-derived growth factor receptor beta	30.771	7	9	5	1098	122.7	O	O	O	O	O
P05784	KRT18	Keratin, type I cytoskeletal 18	25.728	22	15	5	423	47.5	O	O	O	O	O
P05977	MYL1	Myosin light chain 1/3, skeletal muscle isoform	107.793	86	116	10	188	20.6	O	O	O	O	O
P06151	LDHA	L-lactate dehydrogenase A chain	200.856	58	179	24	332	36.5	O	O	O	O	O
P06330	EMC10	Ig heavy chain V region AC38 205.12	31.057	60	10	5	118	12.9	O	O	O	O	O
P06537	NR3C1	Glucocorticoid receptor	40.221	15	15	8	783	86	O	O	O	O	O
P06683	C9	Complement component C9	85.055	39	41	20	548	62	O	O	O	O	O
P06684	C5	Complement C5	177.025	26	67	38	1680	188.8	O	O	O	O	O
P06728	APOA4	Apolipoprotein A-IV	201.145	74	118	28	395	45	O	O	O	O	O
P06745	GPI	Glucose-6-phosphate isomerase	268.956	62	275	37	558	62.7	O	O	O	O	O
P06797	CTSL	Procathepsin L	31.646	23	8	5	334	37.5	O	O	O	O	O
P06800	PTPRC	Receptor-type tyrosine-protein phosphatase C	12.268	5	6	5	1293	144.7	O	O	O	O	O
P06801	ME1	NADP-dependent malic enzyme	182.513	69	87	30	572	63.9	O	O	O	O	O
P06802	ENPP1	Ectonucleotide pyrophosphatase/phosphodiesterase family member 1	25.991	12	9	7	906	103.1	O	O	O	O	O
P06837	GAP43	Neuromodulin	19.077	28	6	4	227	23.6	O	O	O	O	O
P06909	CFH	Complement factor H	139.547	37	70	36	1234	139	O	O	O	O	O
P07091	S100A4	Protein S100-A4	12.872	26	8	4	101	11.7	O	O	O	O	O
P07214	SPARC	SPARC	13.243	19	5	4	302	34.4	O	O	O	O	O
P07309	TTR	Transthyretin	50.841	67	40	9	147	15.8	O	O	O	O	O
P07310	CKM	Creatine kinase M-type	332.97	77	843	36	381	43	O	O	O	O	O
P07356	ANXA2	Annexin A2	207.292	77	157	34	339	38.7	O	O	O	O	O
P07361	ORM2	Alpha-1-acid glycoprotein 2	25.934	27	16	3	207	23.8	O	O	O	O	O
P07724	ALB	Albumin	466.246	88	715	60	608	68.6	O	O	O	O	O
P07742	RRM1	Ribonucleoside-diphosphate reductase large subunit	21.31	8	9	6	792	90.2	O	O	O	O	O
P07743	BPIFA2	BPI fold-containing family A member 2	19.9	20	10	4	235	24.7	O	O	O	O	O
P07758	SERPINA1A	Alpha-1-antitrypsin 1-1	182.06	57	173	8	413	46	O	O	O	O	O
P07759	SERPINA3K	Serine protease inhibitor A3K	236.015	42	316	9	418	46.9	O	O	O	O	O
P07901	HSP90AA1	Heat shock protein HSP 90-alpha	308.333	59	206	29	733	84.7	O	O	O	O	O
P07934	PHKG1	Phosphorylase b kinase gamma catalytic chain, skeletal muscle/heart isoform	31.773	31	21	11	388	44.9	O	O	O	O	O
P08003	PDIA4	Protein disulfide-isomerase A4	184.222	52	75	35	638	71.9	O	O	O	O	O
P08030	APRT	Adenine phosphoribosyltransferase	39.932	58	21	9	180	19.7	O	O	O	O	O
P08032	SPTA1	Spectrin alpha chain, erythrocytic 1	556.803	51	224	103	2415	279.7	O	O	O	O	O
P08071	LTF	Lactotransferrin	8.989	6	3	3	707	77.8	O	O	O	O	O
P08074	CBR2	Carbonyl reductase [NADPH] 2	61.389	49	23	10	244	25.9	O	O	O	O	O
P08101	FCGR2	Low affinity immunoglobulin gamma Fc region receptor II	6.459	6	4	2	330	36.7	O	O	O	O	O
P08113	HSP90B1	Endoplasmin	251.946	56	151	49	802	92.4	O	O	O	O	O
P08121	COL3A1	Collagen alpha-1(III) chain	34.897	6	13	7	1464	138.9	O	O	O	O	O
P08122	COL4A2	Collagen alpha-2(IV) chain	104.797	12	52	14	1707	167.2	O	O	O	O	O
P08207	S100A10	Protein S100-A10	31.773	46	18	5	97	11.2	O	O	O	O	O
P08226	APOE	Apolipoprotein E	77.372	50	28	17	311	35.8	O	O	O	O	O
P08228	SOD1	Superoxide dismutase [Cu-Zn]	75.97	68	61	13	154	15.9	O	O	O	O	O
P08249	MDH2	Malate dehydrogenase, mitochondrial	323.536	75	691	31	338	35.6	O	O	O	O	O
P08551	NEFL	Neurofilament light polypeptide	34.416	21	27	7	543	61.5	O	O	O	O	O
P08553	NEFM	Neurofilament medium polypeptide	36.233	11	27	8	848	95.9	O	O	O	O	O
P08556	NRAS	GTPase NRas	47.928	45	16	1	189	21.2	O	O	O	O	O
P08607	C4BPA	C4b-binding protein	14.422	11	4	4	469	51.5	O	O	O	O	O
P08752	GNAI2	Guanine nucleotide-binding protein G(i) subunit alpha-2	133.384	59	50	12	355	40.5	O	O	O	O	O
P08775	POLR2A	DNA-directed RNA polymerase II subunit RPB1	51.818	10	22	16	1970	217	O	O	O	O	O
P08905	LYZ2	Lysozyme C-2	20.582	36	6	4	148	16.7	O	O	O	O	O
P09041	PGK2	Phosphoglycerate kinase 2	40.31	19	50	2	417	44.8	O	O	O	O	O
P09055	ITGB1	Integrin beta-1	129.918	30	75	23	798	88.2	O	O	O	O	O
P09103	P4HB	Protein disulfide-isomerase	216.408	69	121	42	509	57	O	O	O	O	O
P09242	ALPL	Alkaline phosphatase, tissue-nonspecific isozyme	56.055	28	22	14	524	57.5	O	O	O	O	O
P09405	NCL	Nucleolin	162.424	43	83	33	707	76.7	O	O	O	O	O
P09411	PGK1	Phosphoglycerate kinase 1	331.103	83	358	28	417	44.5	O	O	O	O	O
P09470	ACE	Angiotensin-converting enzyme	120.107	27	55	28	1312	150.8	O	O	O	O	O
P09528	FTH1	Ferritin heavy chain	52.248	49	30	8	182	21.1	O	O	O	O	O
P09541	MYL4	Myosin light chain 4	163.94	81	277	15	193	21.1	O	O	O	O	O
P09542	MYL3	Myosin light chain 3	265.555	86	678	18	204	22.4	O	O	O	O	O
P09581	CSF1R	Macrophage colony-stimulating factor 1 receptor	13.846	6	6	4	977	109.1	O	O	O	O	O
P09602	HMGN2	Non-histone chromosomal protein HMG-17	5.119	29	2	2	90	9.4	O	O	O	O	O
P09671	SOD2	Superoxide dismutase [Mn], mitochondrial	105.675	66	101	14	222	24.6	O	O	O	O	O
P09813	APOA2	Apolipoprotein A-II	33.355	42	20	4	102	11.3	O	O	O	O	O
P09925	SURF1	Surfeit locus protein 1	23.126	21	13	6	306	34.8	O	O	O	O	O
P0C0A3	CHMP6	Charged multivesicular body protein 6	20.289	20	5	3	200	23.4	O	O	O	O	O
P0C5K1	SBK2	Serine/threonine-protein kinase SBK2	16.18	16	9	6	362	39.7	O	O	O	O	O
P0C605	PRKG1	cGMP-dependent protein kinase 1	105.657	34	43	22	671	76.3	O	O	O	O	O
P0C7L0	WIPF3	WAS/WASL-interacting protein family member 3	8.134	12	3	3	485	49.4	O	O	O	O	O
P0C872	JMJD7	Bifunctional peptidase and (3S)-lysyl hydroxylase Jmjd7	28.244	27	10	7	316	35.9	O	O	O	O	O
P0CG14	DERPC	Decreased expression in renal and prostate cancer protein	7.966	8	2	2	533	52.2	X	O	X	X	X
P0CW02	LY6C1	Lymphocyte antigen 6C1	14.031	28	6	2	131	14.2	O	O	O	O	O
P0DJE0	PET100	Protein PET100 homolog, mitochondrial	8.287	26	10	3	76	9.4	O	O	O	O	O
P0DN34	NDUFB1	NADH dehydrogenase [ubiquinone] 1 beta subcomplex subunit 1	15.615	79	15	4	57	7	O	O	O	O	O
P0DOV2	IFI204	Interferon-activable protein 204	45.556	22	14	6	619	69.4	O	O	O	O	O
P0DP27	CALM2	Calmodulin-2	66.167	74	44	11	149	16.8	O	O	O	O	O
P10107	ANXA1	Annexin A1	138.702	68	78	25	346	38.7	O	O	O	O	O
P10126	EEF1A1	Elongation factor 1-alpha 1	163.59	60	130	13	462	50.1	O	O	O	O	O
P10493	NID1	Nidogen-1	282.859	45	170	44	1245	136.5	O	O	O	O	O
P10518	ALAD	Delta-aminolevulinic acid dehydratase	73.915	55	31	13	330	36	O	O	O	O	O
P10605	CTSB	Cathepsin B	97.357	41	38	12	339	37.3	O	O	O	O	O
P10630	EIF4A2	Eukaryotic initiation factor 4A-II	158.363	66	96	13	407	46.4	O	O	O	O	O
P10637	MAPT	Microtubule-associated protein tau	133.491	53	53	26	733	76.2	O	O	O	O	O
P10639	TXN	Thioredoxin	50.888	67	41	8	105	11.7	O	O	O	O	O
P10649	GSTM1	Glutathione S-transferase Mu 1	221.899	86	228	22	218	26	O	O	O	O	O
P10711	TCEA1	Transcription elongation factor A protein 1	22.733	29	11	8	301	33.9	O	O	O	O	O
P10810	CD14	Monocyte differentiation antigen CD14	13.327	12	6	3	366	39.2	O	O	O	O	O
P10833	RRAS	Ras-related protein R-Ras	69.361	61	35	11	218	23.7	O	O	O	O	O
P10852	SLC3A2	4F2 cell-surface antigen heavy chain	50.543	27	22	13	526	58.3	O	O	O	O	O
P10922	H1-0	Histone H1.0	42.222	36	29	7	194	20.8	O	O	O	O	O
P11031	SUB1	Activated RNA polymerase II transcriptional coactivator p15	36.129	50	12	7	127	14.4	O	O	O	O	O
P11087	COL1A1	Collagen alpha-1(I) chain	109.614	12	72	18	1453	137.9	O	O	O	O	O
P11103	PARP1	Poly [ADP-ribose] polymerase 1	83.218	23	39	20	1013	113	O	O	O	O	O
P11152	LPL	Lipoprotein lipase	94.528	37	54	17	474	53.1	O	O	O	O	O
P11276	FN1	Fibronectin	472.166	43	203	76	2477	272.4	O	O	O	O	O
P11352	GPX1	Glutathione peroxidase 1	72.669	80	34	13	201	22.3	O	O	O	O	O
P11404	FABP3	Fatty acid-binding protein, heart	166.771	95	349	21	133	14.8	O	O	O	O	O
P11438	LAMP1	Lysosome-associated membrane glycoprotein 1	34.453	15	12	6	406	43.8	O	O	O	O	O
P11499	HSP90AB1	Heat shock protein HSP 90-beta	426.802	68	317	38	724	83.2	O	O	O	O	O
P11531	DMD	Dystrophin	1334.29	58	636	223	3678	425.6	O	O	O	O	O
P11588	MUP1	Major urinary protein 1	52.509	62	22	1	180	20.6	O	O	O	O	O
P11589	MUP2	Major urinary protein 2	46.08	56	18	1	180	20.7	O	O	O	O	O
P11627	L1CAM	Neural cell adhesion molecule L1	12.073	3	5	2	1260	140.9	O	O	O	O	O
P11679	KRT8	Keratin, type II cytoskeletal 8	75.721	41	37	13	490	54.5	O	O	O	O	O
P11680	CFP	Properdin	7.955	4	5	2	464	50.3	O	O	O	O	O
P11688	ITGA5	Integrin alpha-5	74.605	19	27	17	1053	115	O	O	O	O	O
P11798	CAMK2A	Calcium/calmodulin-dependent protein kinase type II subunit alpha	64.973	26	37	4	478	54.1	O	O	O	O	O
P11835	ITGB2	Integrin beta-2	26.16	10	10	7	771	85	O	O	O	O	O
P11859	AGT	Angiotensinogen	16.971	10	9	4	477	52	O	O	O	O	O
P11881	ITPR1	Inositol 1,4,5-trisphosphate receptor type 1	112.789	12	39	22	2749	313	O	O	O	O	O
P11928	OAS1A	2'-5'-oligoadenylate synthase 1A	12.583	17	5	3	367	42.4	O	O	O	O	O
P11930	NUDT19	Nucleoside diphosphate-linked moiety X motif 19	71.06	46	24	11	357	40.3	O	O	O	O	O
P11983	TCP1	T-complex protein 1 subunit alpha	196.068	63	98	29	556	60.4	O	O	O	O	O
P12023	APP	Amyloid-beta A4 protein	23.482	9	10	5	770	86.7	O	O	O	O	O
P12242	UCP1	Mitochondrial brown fat uncoupling protein 1	56.661	44	22	11	307	33.2	O	O	O	O	O
P12246	APCS	Serum amyloid P-component	14.376	19	4	3	224	26.2	O	O	O	O	O
P12265	GUSB	Beta-glucuronidase	28.517	13	12	6	648	74.1	O	O	O	O	O
P12367	PRKAR2A	cAMP-dependent protein kinase type II-alpha regulatory subunit	116.338	50	66	17	401	45.4	O	O	O	O	O
P12382	PFKL	ATP-dependent 6-phosphofructokinase, liver type	175.723	38	92	22	780	85.3	O	O	O	O	O
P12388	SERPINB2	Plasminogen activator inhibitor 2, macrophage	12.836	7	3	2	415	46.3	O	O	O	O	O
P12399	CTLA2A	Protein CTLA-2-alpha	15.507	25	3	2	137	15.9	O	O	O	O	O
P12787	COX5A	Cytochrome c oxidase subunit 5A, mitochondrial	90.177	60	152	10	146	16.1	O	O	O	O	O
P12804	FGL2	Fibroleukin	22.963	15	9	6	432	48.9	O	O	O	O	O
P12815	PDCD6	Programmed cell death protein 6	38.517	42	16	7	191	21.9	O	O	O	O	O
P12849	PRKAR1B	cAMP-dependent protein kinase type I-beta regulatory subunit	23.91	12	15	1	381	43.2	O	O	O	O	O
P12960	CNTN1	Contactin-1	5.948	2	2	1	1020	113.3	O	O	O	O	O
P12970	RPL7A	60S ribosomal protein L7a	93.178	50	51	18	266	30	O	O	O	O	O
P13020	GSN	Gelsolin	170.998	54	84	32	780	85.9	O	O	O	O	O
P13412	TNNI2	Troponin I, fast skeletal muscle	9.609	16	4	3	182	21.3	O	O	O	O	O
P13439	UMPS	Uridine 5'-monophosphate synthase	12.152	7	5	3	481	52.3	O	O	O	O	O
P13516	SCD1	Acyl-CoA desaturase 1	4.093	4	1	1	355	41	O	O	O	O	O
P13541	MYH3	Myosin-3	595.637	19	1080	3	1940	223.7	O	O	O	O	O
P13542	MYH8	Myosin-8	742.464	22	1299	6	1937	222.6	O	O	O	O	O
P13595	NCAM1	Neural cell adhesion molecule 1	36.106	9	9	7	1115	119.4	O	O	O	O	O
P13597	ICAM1	Intercellular adhesion molecule 1	22.723	15	13	7	537	58.8	O	O	O	O	O
P13609	SRGN	Serglycin	19.054	29	6	2	152	16.7	O	O	O	O	O
P13634	CA1	Carbonic anhydrase 1	65.097	49	43	9	261	28.3	O	O	O	O	O
P13707	GPD1	Glycerol-3-phosphate dehydrogenase [NAD(+)], cytoplasmic	161.243	73	113	25	349	37.5	O	O	O	O	O
P13745	GSTA1	Glutathione S-transferase A1	30.87	23	14	1	223	25.6	O	O	O	O	O
P13808	SLC4A2	Anion exchange protein 2	15.399	6	6	3	1237	136.7	O	O	O	O	O
P13864	DNMT1	DNA (cytosine-5)-methyltransferase 1	16.085	4	6	4	1620	183.1	O	O	O	O	O
P14069	S100A6	Protein S100-A6	11.803	27	15	4	89	10	O	O	O	O	O
P14094	ATP1B1	Sodium/potassium-transporting ATPase subunit beta-1	142.526	52	72	19	304	35.2	O	O	O	O	O
P14106	C1QB	Complement C1q subcomponent subunit B	10.134	10	3	2	253	26.7	O	O	O	O	O
P14115	RPL27A	60S ribosomal protein L27a	22.23	28	16	5	148	16.6	O	O	O	O	O
P14131	RPS16	40S ribosomal protein S16	44.191	68	37	14	146	16.4	O	O	O	O	O
P14142	SLC2A4	Solute carrier family 2, facilitated glucose transporter member 4	77.106	17	35	11	509	54.7	O	O	O	O	O
P14148	RPL7	60S ribosomal protein L7	100.947	60	62	25	270	31.4	O	O	O	O	O
P14152	MDH1	Malate dehydrogenase, cytoplasmic	182.866	58	459	26	334	36.5	O	O	O	O	O
P14206	RPSA	40S ribosomal protein SA	93.747	59	44	17	295	32.8	O	O	O	O	O
P14211	CALR	Calreticulin	120.981	61	78	24	416	48	O	O	O	O	O
P14220	GYPA	Glycophorin-A	12.259	19	4	2	168	17.7	O	O	O	O	O
P14231	ATP1B2	Sodium/potassium-transporting ATPase subunit beta-2	14.574	16	7	4	290	33.3	O	O	O	O	O
P14436	H2-AA	H-2 class II histocompatibility antigen, A-R alpha chain	2.982	5	1	1	233	25.9	O	O	O	O	O
P14576	SRP54	Signal recognition particle 54 kDa protein	99.915	41	40	18	504	55.7	O	O	O	O	O
P14602	HSPB1	Heat shock protein beta-1	123.595	75	77	20	209	23	O	O	O	O	O
P14685	PSMD3	26S proteasome non-ATPase regulatory subunit 3	134.531	50	70	31	530	60.7	O	O	O	O	O
P14733	LMNB1	Lamin-B1	319.904	70	153	47	588	66.7	O	O	O	O	O
P14824	ANXA6	Annexin A6	419.03	84	295	65	673	75.8	O	O	O	O	O
P14847	CRP	C-reactive protein	25.179	24	6	3	225	25.3	O	O	O	O	O
P14869	RPLP0	60S acidic ribosomal protein P0	97.614	54	51	18	317	34.2	O	O	O	O	O
P14873	MAP1B	Microtubule-associated protein 1B	165.024	22	61	39	2464	270.1	O	O	O	O	O
P14901	HMOX1	Heme oxygenase 1	34.726	31	10	7	289	32.9	O	O	O	O	O
P15089	CPA3	Mast cell carboxypeptidase A	44.809	34	21	13	417	48.8	O	O	O	O	O
P15105	GLUL	Glutamine synthetase	69.869	44	29	14	373	42.1	O	O	O	O	O
P15116	CDH2	Cadherin-2	190.349	35	84	27	906	99.7	O	O	O	O	O
P15208	INSR	Insulin receptor	50.916	11	23	11	1372	155.5	O	O	O	O	O
P15306	THBD	Thrombomodulin	5.107	3	5	2	577	61.8	O	O	O	O	O
P15307	REL	Proto-oncogene c-Rel	14.599	9	6	4	587	64.9	O	O	O	O	O
P15327	BPGM	Bisphosphoglycerate mutase	36.661	29	18	8	259	30	O	O	O	O	O
P15331	PRPH	Peripherin	150.809	55	80	25	475	54.2	O	O	O	O	O
P15379	CD44	CD44 antigen	11.65	4	6	3	778	85.6	O	O	O	O	O
P15508	SPTB	Spectrin beta chain, erythrocytic	686.126	59	267	106	2128	245.1	O	O	O	O	O
P15532	NME1	Nucleoside diphosphate kinase A	93.651	84	89	7	152	17.2	O	O	O	O	O
P15626	GSTM2	Glutathione S-transferase Mu 2	178.631	94	140	14	218	25.7	O	O	O	O	O
P15864	H1-2	Histone H1.2	77.645	50	55	8	212	21.3	O	O	O	O	O
P15920	ATP6V0A2	V-type proton ATPase 116 kDa subunit a2	22.727	9	9	6	856	98.1	O	O	O	O	O
P16014	CHGB	Secretogranin-1	3.794	2	1	1	677	77.9	O	O	O	O	O
P16015	CA3	Carbonic anhydrase 3	60.909	54	31	13	260	29.3	O	O	O	O	O
P16045	LGALS1	Galectin-1	84.149	61	113	9	135	14.9	O	O	O	O	O
P16054	PRKCE	Protein kinase C epsilon type	13.253	7	9	4	737	83.5	O	O	O	O	O
P16110	LGALS3	Galectin-3	35.934	27	16	8	264	27.5	O	O	O	O	O
P16125	LDHB	L-lactate dehydrogenase B chain	224.636	61	315	26	334	36.5	O	O	O	O	O
P16254	SRP14	Signal recognition particle 14 kDa protein	21.14	25	6	3	110	12.5	O	O	O	O	O
P16283	SLC4A3	Anion exchange protein 3	54.915	15	23	12	1227	135.3	O	O	O	O	O
P16294	F9	Coagulation factor IX	7.933	6	5	3	471	52.9	O	O	O	O	O
P16301	LCAT	Phosphatidylcholine-sterol acyltransferase	10.041	9	3	3	438	49.7	O	O	O	O	O
P16330	CNP	2',3'-cyclic-nucleotide 3'-phosphodiesterase	56.087	35	26	15	420	47.1	O	O	O	O	O
P16332	MMUT	Methylmalonyl-CoA mutase, mitochondrial	254.849	58	116	35	748	82.8	O	O	O	O	O
P16406	ENPEP	Glutamyl aminopeptidase	96.301	24	31	18	945	107.9	O	O	O	O	O
P16460	ASS1	Argininosuccinate synthase	40.669	30	20	13	412	46.6	O	O	O	O	O
P16546	SPTAN1	Spectrin alpha chain, non-erythrocytic 1	1480.91	76	762	223	2472	284.4	O	O	O	O	O
P16627	HSPA1L	Heat shock 70 kDa protein 1-like	95.181	28	87	2	641	70.6	O	O	O	O	O
P16675	CTSA	Lysosomal protective protein	27.832	15	9	6	474	53.8	O	O	O	O	O
P16858	GAPDH	Glyceraldehyde-3-phosphate dehydrogenase	417.872	76	979	33	333	35.8	O	O	O	O	O
P17012	ZFX	Zinc finger X-chromosomal protein	3.771	3	2	1	799	90	O	O	O	O	O
P17047	LAMP2	Lysosome-associated membrane glycoprotein 2	20.439	11	9	5	415	45.7	O	O	O	O	O
P17095	HMGA1	High mobility group protein HMG-I/HMG-Y	31.149	38	11	6	107	11.6	O	O	O	O	O
P17156	HSPA2	Heat shock-related 70 kDa protein 2	177.096	51	139	13	633	69.6	O	O	O	O	O
P17182	ENO1	Alpha-enolase	352.138	81	406	25	434	47.1	O	O	O	O	O
P17183	ENO2	Gamma-enolase	150.549	61	114	10	434	47.3	O	O	O	O	O
P17225	PTBP1	Polypyrimidine tract-binding protein 1	82.019	47	29	10	527	56.4	O	O	O	O	O
P17426	AP2A1	AP-2 complex subunit alpha-1	171.946	41	80	24	977	107.6	O	O	O	O	O
P17427	AP2A2	AP-2 complex subunit alpha-2	217.7	48	87	28	938	104	O	O	O	O	O
P17439	GBA	Lysosomal acid glucosylceramidase	25.678	24	13	9	515	57.6	O	O	O	O	O
P17563	SELENBP1	Methanethiol oxidase	236.768	75	146	33	472	52.5	O	O	O	O	O
P17665	COX7C	Cytochrome c oxidase subunit 7C, mitochondrial	20.805	33	24	4	63	7.3	O	O	O	O	O
P17710	HK1	Hexokinase-1	309.811	50	218	52	974	108.2	O	O	O	O	O
P17742	PPIA	Peptidyl-prolyl cis-trans isomerase A	117.809	83	121	14	164	18	O	O	O	O	O
P17751	TPI1	Triosephosphate isomerase	228.057	92	291	22	249	26.7	O	O	O	O	O
P17809	SLC2A1	Solute carrier family 2, facilitated glucose transporter member 1	11.663	7	9	5	492	53.9	O	O	O	O	O
P17918	PCNA	Proliferating cell nuclear antigen	36.253	41	12	8	261	28.8	O	O	O	O	O
P18052	PTPRA	Receptor-type tyrosine-protein phosphatase alpha	20.437	10	8	4	829	93.6	O	O	O	O	O
P18242	CTSD	Cathepsin D	142.403	51	82	18	410	44.9	O	O	O	O	O
P18419	SVS4	Seminal vesicle secretory protein 4	5.883	42	3	2	113	12.5	O	O	O	O	O
P18525	XIRP1	Ig heavy chain V region 5-84	8.507	14	1	1	117	12.9	O	O	O	O	O
P18528	LRBA	Ig heavy chain V region 6.96	9.027	19	3	1	98	11	O	O	O	O	O
P18572	BSG	Basigin	62.153	26	41	10	389	42.4	O	O	O	O	O
P18608	HMGN1	Non-histone chromosomal protein HMG-14	3.002	9	1	1	96	10.1	O	O	O	O	O
P18654	RPS6KA3	Ribosomal protein S6 kinase alpha-3	111.371	34	42	17	740	83.6	O	O	O	O	O
P18760	CFL1	Cofilin-1	131.958	80	86	18	166	18.5	O	O	O	O	O
P18826	PHKA1	Phosphorylase b kinase regulatory subunit alpha, skeletal muscle isoform	74.771	15	32	18	1241	138.7	O	O	O	O	O
P18872	GNAO1	Guanine nucleotide-binding protein G(o) subunit alpha	85.9	43	46	13	354	40.1	O	O	O	O	O
P19001	KRT19	Keratin, type I cytoskeletal 19	89.233	52	40	13	403	44.5	O	O	O	O	O
P19096	FASN	Fatty acid synthase	332.547	37	139	73	2504	272.3	O	O	O	O	O
P19123	TNNC1	Troponin C, slow skeletal and cardiac muscles	116.18	67	87	12	161	18.4	O	O	O	O	O
P19157	GSTP1	Glutathione S-transferase P 1	136.809	54	125	10	210	23.6	O	O	O	O	O
P19221	F2	Prothrombin	97.262	43	47	21	618	70.2	O	O	O	O	O
P19246	NEFH	Neurofilament heavy polypeptide	15.47	3	16	2	1090	116.9	O	O	O	O	O
P19253	RPL13A	60S ribosomal protein L13a	53.949	48	45	13	203	23.4	O	O	O	O	O
P19258	MPV17	Protein Mpv17	51.582	36	28	5	176	19.7	O	O	O	O	O
P19324	SERPINH1	Serpin H1	172.034	54	81	24	417	46.5	O	O	O	O	O
P19426	NELFE	Negative elongation factor E	16.645	17	6	5	375	42.5	O	O	O	O	O
P19536	COX5B	Cytochrome c oxidase subunit 5B, mitochondrial	105.179	59	241	9	128	13.8	O	O	O	O	O
P19783	COX4I1	Cytochrome c oxidase subunit 4 isoform 1, mitochondrial	139.719	66	302	17	169	19.5	O	O	O	O	O
P19788	MGP	Matrix Gla protein	5.476	13	2	1	104	12.4	O	O	O	O	O
P19973	LSP1	Lymphocyte-specific protein 1	22.872	26	8	5	330	36.7	O	O	O	O	O
P20029	HSPA5	Endoplasmic reticulum chaperone BiP	355.862	63	269	49	655	72.4	O	O	O	O	O
P20060	HEXB	Beta-hexosaminidase subunit beta	18.407	12	9	6	536	61.1	O	O	O	O	O
P20065	TMSB4X	Thymosin beta-4	10.597	26	11	2	50	5.7	O	O	O	O	O
P20108	PRDX3	Thioredoxin-dependent peroxide reductase, mitochondrial	92.608	47	91	12	257	28.1	O	O	O	O	O
P20152	VIM	Vimentin	458.321	91	442	51	466	53.7	O	O	O	O	O
P20352	F3	Tissue factor	7.297	9	2	2	294	32.9	O	O	O	O	O
P20357	MAP2	Microtubule-associated protein 2	6.763	1	3	2	1828	199	O	O	O	O	O
P20444	PRKCA	Protein kinase C alpha type	27.325	14	14	7	672	76.8	O	O	O	O	O
P20491	FCER1G	High affinity immunoglobulin epsilon receptor subunit gamma	6.382	23	3	2	86	9.6	O	O	O	O	O
P20826	KITLG	Kit ligand	7.424	7	2	1	273	30.6	O	O	O	O	O
P20918	PLG	Plasminogen	174.041	58	75	40	812	90.7	O	O	O	O	O
P21107	TPM3	Tropomyosin alpha-3 chain	219.939	76	322	12	285	33	O	O	O	O	O
P21126	UBL4A	Ubiquitin-like protein 4A	35.958	42	16	7	157	17.8	O	O	O	O	O
P21180	C2	Complement C2	33.337	12	12	8	760	84.7	O	O	O	O	O
P21271	MYO5B	Unconventional myosin-Vb	10.866	2	4	1	1818	210.4	O	O	O	O	O
P21278	GNA11	Guanine nucleotide-binding protein subunit alpha-11	63.472	50	32	11	359	42	O	O	O	O	O
P21279	GNAQ	Guanine nucleotide-binding protein G(q) subunit alpha	55.398	40	26	10	359	42.1	O	O	O	O	O
P21300	AKR1B7	Aldo-keto reductase family 1 member B7	33.825	14	25	3	316	36	O	O	O	O	O
P21447	ABCB1A	ATP-dependent translocase ABCB1	158.408	32	55	32	1276	140.6	O	O	O	O	O
P21460	CST3	Cystatin-C	55.974	54	25	6	140	15.5	O	O	O	O	O
P21550	ENO3	Beta-enolase	379.354	72	604	27	434	47	O	O	O	O	O
P21614	GC	Vitamin D-binding protein	99.48	44	47	20	476	53.6	O	O	O	O	O
P21619	LMNB2	Lamin-B2	189.4	69	95	39	596	67.3	O	O	O	O	O
P21812	MCPT4	Mast cell protease 4	19.729	28	9	5	246	27.2	O	O	O	O	O
P21844	CMA1	Chymase	26.396	28	13	5	247	27.6	O	O	O	O	O
P21845	TPSB2	Tryptase beta-2	5.98	5	3	1	276	30.9	O	O	O	O	O
P21956	MFGE8	Lactadherin	93.211	40	33	16	463	51.2	O	O	O	O	O
P21958	TAP1	Antigen peptide transporter 1	9.251	5	3	2	724	78.8	O	O	O	O	O
P21981	TGM2	Protein-glutamine gamma-glutamyltransferase 2	247.14	57	134	39	686	77	O	O	O	O	O
P22315	FECH	Ferrochelatase, mitochondrial	143.142	60	58	22	420	47.1	O	O	O	O	O
P22437	PTGS1	Prostaglandin G/H synthase 1	43.654	20	13	8	602	69	O	O	O	O	O
P22599	SERPINA1B	Alpha-1-antitrypsin 1-2	208.912	56	206	6	413	45.9	O	O	O	O	O
P22682	CBL	E3 ubiquitin-protein ligase CBL	11.022	4	6	3	913	100.5	O	O	O	O	O
P22777	SERPINE1	Plasminogen activator inhibitor 1	6.132	6	3	2	402	45.1	O	O	O	O	O
P22892	AP1G1	AP-1 complex subunit gamma-1	85.541	29	35	20	822	91.3	O	O	O	O	O
P22907	HMBS	Porphobilinogen deaminase	36.689	29	20	10	361	39.3	O	O	O	O	O
P23116	EIF3A	Eukaryotic translation initiation factor 3 subunit A	238.362	42	136	62	1344	161.8	O	O	O	O	O
P23198	CBX3	Chromobox protein homolog 3	57.253	36	35	7	183	20.8	O	O	O	O	O
P23242	GJA1	Gap junction alpha-1 protein	81.783	41	51	13	382	43	O	O	O	O	O
P23249	MOV10	Putative helicase MOV-10	11.891	7	5	4	1004	113.5	O	O	O	O	O
P23298	PRKCH	Protein kinase C eta type	9.618	5	3	2	683	77.9	O	O	O	O	O
P23475	XRCC6	X-ray repair cross-complementing protein 6	37.438	18	15	11	608	69.4	O	O	O	O	O
P23492	PNP	Purine nucleoside phosphorylase	93.925	56	43	15	289	32.3	O	O	O	O	O
P23506	PCMT1	Protein-L-isoaspartate(D-aspartate) O-methyltransferase	119.867	61	65	13	227	24.6	O	O	O	O	O
P23591	GFUS	GDP-L-fucose synthase	50.744	41	16	8	321	35.9	O	O	O	O	O
P23708	NFYA	Nuclear transcription factor Y subunit alpha	7.171	5	3	1	346	36.8	O	O	O	O	O
P23780	GLB1	Beta-galactosidase	46.389	21	21	12	647	73.1	O	O	O	O	O
P23881	TCEA3	Transcription elongation factor A protein 3	6.553	7	3	2	347	38.8	O	O	O	O	O
P23927	CRYAB	Alpha-crystallin B chain	216.426	71	259	22	175	20.1	O	O	O	O	O
P23953	CES1C	Carboxylesterase 1C	163.332	41	98	18	554	61	O	O	O	O	O
P24063	ITGAL	Integrin alpha-L	3.394	1	1	1	1163	128.2	O	O	O	O	O
P24270	CAT	Catalase	175.931	64	103	32	527	59.8	O	O	O	O	O
P24369	PPIB	Peptidyl-prolyl cis-trans isomerase B	91.8	63	60	16	216	23.7	O	O	O	O	O
P24452	CAPG	Macrophage-capping protein	48.812	34	21	9	352	39.2	O	O	O	O	O
P24457	CYP2D11	Cytochrome P450 2D11	12.393	6	4	2	504	57	O	O	O	O	O
P24472	GSTA4	Glutathione S-transferase A4	77.585	43	61	10	222	25.5	O	O	O	O	O
P24527	LTA4H	Leukotriene A-4 hydrolase	186.35	53	85	32	611	69	O	O	O	O	O
P24529	TH	Tyrosine 3-monooxygenase	28.089	22	9	8	498	56	O	O	O	O	O
P24547	IMPDH2	Inosine-5'-monophosphate dehydrogenase 2	81.769	36	27	13	514	55.8	O	O	O	O	O
P24549	ALDH1A1	Retinal dehydrogenase 1	159.73	55	78	17	501	54.4	O	O	O	O	O
P24638	ACP2	Lysosomal acid phosphatase	13.657	9	5	3	423	48.5	O	O	O	O	O
P24668	M6PR	Cation-dependent mannose-6-phosphate receptor	29.704	29	12	6	278	31.2	O	O	O	O	O
P24788	CDK11B	Cyclin-dependent kinase 11B	11.532	5	6	3	784	91.5	O	O	O	O	O
P25206	MCM3	DNA replication licensing factor MCM3	16.178	6	5	3	812	91.5	O	O	O	O	O
P25444	RPS2	40S ribosomal protein S2	80.52	47	60	17	293	31.2	O	O	O	O	O
P25446	FAS	Tumor necrosis factor receptor superfamily member 6	8.717	4	3	2	327	37.4	O	O	O	O	O
P25785	TIMP2	Metalloproteinase inhibitor 2	3.402	14	2	2	220	24.3	O	O	O	O	O
P25799	NFKB1	Nuclear factor NF-kappa-B p105 subunit	43.45	16	13	10	971	105.5	O	O	O	O	O
P25911	LYN	Tyrosine-protein kinase Lyn	95.834	42	37	16	512	58.8	O	O	O	O	O
P25976	UBTF	Nucleolar transcription factor 1	50.912	19	21	14	765	89.5	O	O	O	O	O
P26039	TLN1	Talin-1	998.49	67	482	128	2541	269.7	O	O	O	O	O
P26040	EZR	Ezrin	208.843	56	124	24	586	69.4	O	O	O	O	O
P26041	MSN	Moesin	360.323	77	233	41	577	67.7	O	O	O	O	O
P26043	RDX	Radixin	255.446	67	143	31	583	68.5	O	O	O	O	O
P26151	FCGR1	High affinity immunoglobulin gamma Fc receptor I	4.848	4	2	1	404	44.9	O	O	O	O	O
P26231	CTNNA1	Catenin alpha-1	373.949	70	188	50	906	100	O	O	O	O	O
P26262	KLKB1	Plasma kallikrein	59.167	23	27	13	638	71.3	O	O	O	O	O
P26323	FLI1	Friend leukemia integration 1 transcription factor	4.925	5	2	1	452	51	O	O	O	O	O
P26350	PTMA	Prothymosin alpha	33.38	23	10	5	111	12.2	O	O	O	O	O
P26369	U2AF2	Splicing factor U2AF 65 kDa subunit	91.193	34	41	11	475	53.5	O	O	O	O	O
P26443	GLUD1	Glutamate dehydrogenase 1, mitochondrial	219.505	51	127	28	558	61.3	O	O	O	O	O
P26450	PIK3R1	Phosphatidylinositol 3-kinase regulatory subunit alpha	23.759	10	11	4	724	83.5	O	O	O	O	O
P26516	PSMD7	26S proteasome non-ATPase regulatory subunit 7	75.653	54	29	15	321	36.5	O	O	O	O	O
P26618	PDGFRA	Platelet-derived growth factor receptor alpha	17.877	5	8	3	1089	122.6	O	O	O	O	O
P26638	SARS1	Serine--tRNA ligase, cytoplasmic	87.08	46	47	22	512	58.4	O	O	O	O	O
P26645	MARCKS	Myristoylated alanine-rich C-kinase substrate	58.117	56	21	10	309	29.6	O	O	O	O	O
P26883	FKBP1A	Peptidyl-prolyl cis-trans isomerase FKBP1A	51.576	55	24	6	108	11.9	O	O	O	O	O
P27046	MAN2A1	Alpha-mannosidase 2	30.031	9	13	8	1150	131.5	O	O	O	O	O
P27048	SNRPB	Small nuclear ribonucleoprotein-associated protein B	36.829	26	18	7	231	23.6	O	O	O	O	O
P27546	MAP4	Microtubule-associated protein 4	292.588	53	128	44	1125	117.4	O	O	O	O	O
P27573	MPZ	Myelin protein P0	6.363	5	1	1	248	27.6	O	O	O	O	O
P27600	GNA12	Guanine nucleotide-binding protein subunit alpha-12	35.718	21	20	7	379	44.1	O	O	O	O	O
P27601	GNA13	Guanine nucleotide-binding protein subunit alpha-13	70.516	44	36	13	377	44	O	O	O	O	O
P27612	PLAA	Phospholipase A-2-activating protein	132.014	41	50	28	794	87.2	O	O	O	O	O
P27641	XRCC5	X-ray repair cross-complementing protein 5	31.2	15	10	7	732	83	O	O	O	O	O
P27659	RPL3	60S ribosomal protein L3	102.903	43	69	21	403	46.1	O	O	O	O	O
P27661	H2AX	Histone H2AX	36.253	38	40	1	143	15.1	O	O	O	O	O
P27773	PDIA3	Protein disulfide-isomerase A3	219.333	63	116	41	505	56.6	O	O	O	O	O
P27808	MGAT1	Alpha-1,3-mannosyl-glycoprotein 2-beta-N-acetylglucosaminyltransferase	11.245	10	6	4	447	51.7	O	O	O	O	O
P27870	VAV1	Proto-oncogene vav	6.807	2	3	1	845	98.1	O	O	O	O	O
P28028	BRAF	Serine/threonine-protein kinase B-raf	9.748	4	5	1	804	88.7	O	O	O	O	O
P28033	CEBPB	CCAAT/enhancer-binding protein beta	6.145	6	1	1	296	31.4	O	O	O	O	O
P28063	PSMB8	Proteasome subunit beta type-8	18.922	20	9	5	276	30.2	O	O	O	O	O
P28229	GJC1	Gap junction gamma-1 protein	2.968	5	1	1	396	45.6	O	O	O	O	O
P28271	ACO1	Cytoplasmic aconitate hydratase	213.278	49	122	41	889	98.1	O	O	O	O	O
P28301	LOX	Protein-lysine 6-oxidase	6.915	8	2	2	411	46.7	O	O	O	O	O
P28352	APEX1	DNA-(apurinic or apyrimidinic site) endonuclease	58.681	44	22	10	317	35.5	O	O	O	O	O
P28474	ADH5	Alcohol dehydrogenase class-3	79.332	41	49	13	374	39.5	O	O	O	O	O
P28574	MAX	Protein max	10.992	26	4	3	160	18.2	O	O	O	O	O
P28650	ADSS1	Adenylosuccinate synthetase isozyme 1	151.633	64	93	22	457	50.2	O	O	O	O	O
P28651	CA8	Carbonic anhydrase-related protein	25.956	16	7	4	291	33.1	O	O	O	O	O
P28652	CAMK2B	Calcium/calmodulin-dependent protein kinase type II subunit beta	45.866	21	31	2	542	60.4	O	O	O	O	O
P28653	BGN	Biglycan	118.237	56	69	18	369	41.6	O	O	O	O	O
P28654	DCN	Decorin	111.308	47	105	18	354	39.8	O	O	O	O	O
P28656	NAP1L1	Nucleosome assembly protein 1-like 1	49.977	37	21	8	391	45.3	O	O	O	O	O
P28658	ATXN10	Ataxin-10	51.819	32	33	13	475	53.7	O	O	O	O	O
P28659	CELF1	CUGBP Elav-like family member 1	36.511	15	12	6	486	52.1	O	O	O	O	O
P28660	NCKAP1	Nck-associated protein 1	90.685	24	42	24	1128	128.7	O	O	O	O	O
P28661	SEPTIN4	Septin-4	74.296	39	33	14	478	54.9	O	O	O	O	O
P28663	NAPB	Beta-soluble NSF attachment protein	18.701	20	10	1	298	33.5	O	O	O	O	O
P28665	MUG1	Murinoglobulin-1	494.563	49	323	40	1476	165.2	O	O	O	O	O
P28666	MUG2	Murinoglobulin-2	179.605	20	112	1	1451	162.3	O	O	O	O	O
P28700	RXRA	Retinoic acid receptor RXR-alpha	16.014	12	6	2	467	51.2	O	O	X	O	O
P28705	RXRG	Retinoic acid receptor RXR-gamma	11.096	9	6	2	463	50.9	O	O	O	O	O
P28738	KIF5C	Kinesin heavy chain isoform 5C	75.967	16	33	1	956	109.2	O	O	O	O	O
P28740	KIF2A	Kinesin-like protein KIF2A	26.694	9	11	7	705	79.7	O	O	O	O	O
P28741	KIF3A	Kinesin-like protein KIF3A	9.052	5	3	2	701	80.1	O	O	O	O	O
P28798	GRN	Progranulin	12.473	7	4	3	589	63.4	O	O	O	O	O
P28828	PTPRM	Receptor-type tyrosine-protein phosphatase mu	63.218	14	23	16	1452	163.5	O	O	O	O	O
P28843	DPP4	Dipeptidyl peptidase 4	29.114	15	12	9	760	87.4	O	O	O	O	O
P28867	PRKCD	Protein kinase C delta type	34.713	16	12	6	674	77.5	O	O	O	O	O
P29268	CCN2	CCN family member 2	42.908	35	24	13	348	37.8	O	O	O	O	O
P29341	PABPC1	Polyadenylate-binding protein 1	140.761	40	52	28	636	70.6	O	O	O	O	O
P29351	PTPN6	Tyrosine-protein phosphatase non-receptor type 6	19.788	12	7	6	595	67.5	O	O	O	O	O
P29387	GNB4	Guanine nucleotide-binding protein subunit beta-4	28.457	29	13	2	340	37.4	O	O	O	O	O
P29391	FTL1	Ferritin light chain 1	48.049	53	21	8	183	20.8	O	O	O	O	O
P29416	HEXA	Beta-hexosaminidase subunit alpha	28.379	21	15	9	528	60.6	O	O	O	O	O
P29452	CASP1	Caspase-1	9.949	10	3	3	402	45.6	O	O	O	O	O
P29533	VCAM1	Vascular cell adhesion protein 1	28.554	11	12	7	739	81.3	O	O	O	O	O
P29595	NEDD8	NEDD8	13.918	28	9	3	81	9	O	O	O	O	O
P29699	AHSG	Alpha-2-HS-glycoprotein	58.259	48	34	10	345	37.3	O	O	O	O	O
P29758	OAT	Ornithine aminotransferase, mitochondrial	159.846	63	89	23	439	48.3	O	O	O	O	O
P29788	VTN	Vitronectin	59.219	23	28	11	478	54.8	O	O	O	O	O
P30115	GSTA3	Glutathione S-transferase A3	46.258	35	23	5	221	25.3	O	O	O	O	O
P30275	CKMT1	Creatine kinase U-type, mitochondrial	45.679	26	219	3	418	47	O	O	O	O	O
P30280	CCND2	G1/S-specific cyclin-D2	4.061	4	1	1	289	32.9	O	O	O	O	O
P30285	CDK4	Cyclin-dependent kinase 4	16.725	22	8	4	303	33.7	O	O	O	O	O
P30412	PPIC	Peptidyl-prolyl cis-trans isomerase C	28.805	29	14	4	212	22.8	O	O	O	O	O
P30416	FKBP4	Peptidyl-prolyl cis-trans isomerase FKBP4	136.625	50	57	26	458	51.5	O	O	O	O	O
P30681	HMGB2	High mobility group protein B2	31.356	25	14	5	210	24.1	O	O	O	O	O
P30993	C5AR1	C5a anaphylatoxin chemotactic receptor 1	4.56	4	1	1	351	39	O	O	O	O	O
P30999	CTNND1	Catenin delta-1	157.432	43	69	34	938	104.9	O	O	O	O	O
P31001	DES	Desmin	436.969	85	579	53	469	53.5	O	O	O	O	O
P31230	AIMP1	Aminoacyl tRNA synthase complex-interacting multifunctional protein 1	104.205	75	43	17	310	34	O	O	O	O	O
P31266	RBPJ	Recombining binding protein suppressor of hairless	8.612	7	3	3	526	58.5	O	O	O	O	O
P31324	PRKAR2B	cAMP-dependent protein kinase type II-beta regulatory subunit	59.63	30	21	6	416	46.1	O	O	O	O	O
P31428	DPEP1	Dipeptidase 1	103.09	54	54	18	410	45.7	O	O	O	O	O
P31532	SAA4	Serum amyloid A-4 protein	29.065	68	14	8	130	15.1	O	O	O	O	O
P31725	S100A9	Protein S100-A9	8.827	23	3	2	113	13	O	O	O	O	O
P31750	AKT1	RAC-alpha serine/threonine-protein kinase	80.117	39	34	11	480	55.7	O	O	O	O	O
P31786	DBI	Acyl-CoA-binding protein	70.453	72	56	8	87	10	O	O	O	O	O
P31809	CEACAM1	Carcinoembryonic antigen-related cell adhesion molecule 1	4.478	3	2	1	521	57	O	O	O	O	O
P31938	MAP2K1	Dual specificity mitogen-activated protein kinase kinase 1	72.337	54	32	12	393	43.4	O	O	O	O	O
P31996	CD68	Macrosialin	5.924	3	2	1	326	34.8	O	O	O	O	O
P32020	SCP2	Non-specific lipid-transfer protein	163.118	35	96	23	547	59.1	O	O	O	O	O
P32037	SLC2A3	Solute carrier family 2, facilitated glucose transporter member 3	29.7	17	12	8	493	53.4	O	O	O	O	O
P32067	SSB	Lupus La protein homolog	96.659	44	38	22	415	47.7	O	O	O	O	O
P32233	DRG1	Developmentally-regulated GTP-binding protein 1	51.513	38	18	11	367	40.5	O	O	O	O	O
P32261	SERPINC1	Antithrombin-III	180.418	60	100	31	465	52	O	O	O	O	O
P32507	NECTIN2	Nectin-2	20.073	13	8	5	530	57.3	O	O	O	O	O
P32883	KRAS	GTPase KRas	42.444	42	13	2	189	21.6	O	O	O	O	O
P32921	WARS1	Tryptophan--tRNA ligase, cytoplasmic	99.066	43	55	19	481	54.3	O	O	O	O	O
P33175	KIF5A	Kinesin heavy chain isoform 5A	57.692	10	24	1	1027	116.9	O	O	O	O	O
P33215	NEDD1	Protein NEDD1	46.288	28	16	12	660	71.2	O	O	O	O	O
P33434	MMP2	72 kDa type IV collagenase	15.875	6	4	2	662	74.1	O	O	O	O	O
P33587	PROC	Vitamin K-dependent protein C	8.403	5	3	2	460	51.8	O	O	O	O	O
P33622	APOC3	Apolipoprotein C-III	27.826	46	14	3	99	11	O	O	O	O	O
P34022	RANBP1	Ran-specific GTPase-activating protein	28.156	35	12	6	203	23.6	O	O	O	O	O
P34152	PTK2	Focal adhesion kinase 1	48.245	14	18	13	1052	119.2	O	O	O	O	O
P34884	MIF	Macrophage migration inhibitory factor	49.998	49	85	5	115	12.5	O	O	O	O	O
P34914	EPHX2	Bifunctional epoxide hydrolase 2	300.789	71	211	33	554	62.5	O	O	O	O	O
P34928	APOC1	Apolipoprotein C-I	15.401	36	11	4	88	9.7	O	O	O	O	O
P35123	USP4	Ubiquitin carboxyl-terminal hydrolase 4	85.151	26	35	19	962	108.3	O	O	O	O	O
P35235	PTPN11	Tyrosine-protein phosphatase non-receptor type 11	176.62	59	93	34	593	68	O	O	O	O	O
P35276	RAB3D	Ras-related protein Rab-3D	45.265	36	17	1	219	24.4	O	O	O	O	O
P35278	RAB5C	Ras-related protein Rab-5C	49.266	59	23	7	216	23.4	O	O	O	O	O
P35279	RAB6A	Ras-related protein Rab-6A	80.56	57	37	8	208	23.6	O	O	O	O	O
P35282	RAB21	Ras-related protein Rab-21	67.876	45	29	10	222	24.1	O	O	O	O	O
P35283	RAB12	Ras-related protein Rab-12	58.395	56	33	14	243	27.3	O	O	O	O	O
P35285	RAB22A	Ras-related protein Rab-22A	40.055	47	15	7	194	21.8	O	O	O	O	O
P35288	RAB23	Ras-related protein Rab-23	12.217	14	3	2	237	26.7	O	O	O	O	O
P35290	RAB24	Ras-related protein Rab-24	31.998	37	10	8	203	23.1	O	O	O	O	O
P35293	RAB18	Ras-related protein Rab-18	59.745	77	30	15	206	23	O	O	O	O	O
P35330	ICAM2	Intercellular adhesion molecule 2	23.516	17	12	5	277	31.4	O	O	O	O	O
P35385	HSPB7	Heat shock protein beta-7	99.22	76	77	9	169	18.6	O	O	O	O	O
P35441	THBS1	Thrombospondin-1	222.422	35	96	40	1170	129.6	O	O	O	O	O
P35486	PDHA1	Pyruvate dehydrogenase E1 component subunit alpha, somatic form, mitochondrial	297.845	83	406	42	390	43.2	O	O	O	O	O
P35505	FAH	Fumarylacetoacetase	84.35	45	39	14	419	46.1	O	O	O	O	O
P35550	FBL	rRNA 2'-O-methyltransferase fibrillarin	47.411	34	19	11	327	34.3	O	O	O	O	O
P35564	CANX	Calnexin	252.515	56	112	44	591	67.2	O	O	O	O	O
P35569	IRS1	Insulin receptor substrate 1	8.285	3	5	3	1233	130.6	O	O	O	O	O
P35585	AP1M1	AP-1 complex subunit mu-1	48.892	41	25	14	423	48.5	O	O	O	O	O
P35601	RFC1	Replication factor C subunit 1	5.802	3	2	2	1131	125.9	O	O	O	O	O
P35700	PRDX1	Peroxiredoxin-1	125.133	63	117	16	199	22.2	O	O	O	O	O
P35762	CD81	CD81 antigen	32.996	18	20	2	236	25.8	O	O	O	O	O
P35802	GPM6A	Neuronal membrane glycoprotein M6-a	4.001	4	1	1	278	31.1	O	O	O	O	O
P35803	GPM6B	Neuronal membrane glycoprotein M6-b	3.761	4	1	1	328	36.2	O	O	O	O	O
P35821	PTPN1	Tyrosine-protein phosphatase non-receptor type 1	40.283	28	16	9	432	49.6	O	O	O	O	O
P35831	PTPN12	Tyrosine-protein phosphatase non-receptor type 12	27.818	11	9	8	775	86.5	O	O	O	O	O
P35918	KDR	Vascular endothelial growth factor receptor 2	11.249	3	5	2	1367	152.4	O	O	O	O	O
P35922	FMR1	Synaptic functional regulator FMR1	23.34	11	9	4	614	68.9	O	O	O	O	O
P35951	LDLR	Low-density lipoprotein receptor	8.387	5	2	2	862	94.9	O	O	O	O	O
P35979	RPL12	60S ribosomal protein L12	60.411	64	29	9	165	17.8	O	O	O	O	O
P35980	RPL18	60S ribosomal protein L18	47.996	39	27	10	188	21.6	O	O	O	O	O
P35991	BTK	Tyrosine-protein kinase BTK	6.35	3	6	3	659	76.4	O	O	O	O	O
P36371	TAP2	Antigen peptide transporter 2	7.176	4	2	2	702	77.4	O	O	O	O	O
P36423	TBXAS1	Thromboxane-A synthase	22.228	15	8	7	533	60.4	O	O	O	O	O
P36536	SAR1A	GTP-binding protein SAR1a	62.911	49	28	7	198	22.4	O	O	O	O	O
P36552	CPOX	Oxygen-dependent coproporphyrinogen-III oxidase, mitochondrial	97.908	43	45	20	443	49.7	O	O	O	O	O
P36916	GNL1	Guanine nucleotide-binding protein-like 1	51.264	27	21	13	607	68.7	O	O	O	O	O
P36993	PPM1B	Protein phosphatase 1B	62.896	37	40	12	390	42.8	O	O	O	O	O
P37040	POR	NADPH--cytochrome P450 reductase	143.121	43	70	27	678	77	O	O	O	O	O
P37804	TAGLN	Transgelin	162.303	88	99	21	201	22.6	O	O	O	O	O
P37889	FBLN2	Fibulin-2	26.961	8	10	8	1221	131.7	O	O	O	O	O
P38060	HMGCL	Hydroxymethylglutaryl-CoA lyase, mitochondrial	119.016	60	58	17	325	34.2	O	O	O	O	O
P38532	HSF1	Heat shock factor protein 1	7.442	5	2	1	525	57.2	O	O	O	O	O
P38585	TTL	Tubulin--tyrosine ligase	5.043	4	1	1	377	43.1	O	O	O	O	O
P38647	HSPA9	Stress-70 protein, mitochondrial	520.339	69	418	56	679	73.4	O	O	O	O	O
P39039	MBL1	Mannose-binding protein A	4.813	7	4	2	239	25.4	O	O	O	O	O
P39053	DNM1	Dynamin-1	76.863	22	43	7	867	97.7	O	O	O	O	O
P39054	DNM2	Dynamin-2	184.838	46	92	23	870	98.1	O	O	O	O	O
P39061	COL18A1	Collagen alpha-1(XVIII) chain	85.336	12	40	20	1774	182.1	O	O	O	O	O
P39098	MAN1A2	Mannosyl-oligosaccharide 1,2-alpha-mannosidase IB	3.593	2	1	1	641	72.8	O	O	O	O	O
P39447	TJP1	Tight junction protein ZO-1	231.319	32	87	48	1745	194.6	O	O	O	O	O
P39655	ALOX12	Polyunsaturated fatty acid lipoxygenase ALOX12	85.817	29	36	16	663	75.3	O	O	O	O	O
P39688	FYN	Tyrosine-protein kinase Fyn	25.517	20	15	4	537	60.6	O	O	O	O	O
P39749	FEN1	Flap endonuclease 1	9.141	14	6	4	378	42.3	O	O	O	O	O
P39876	TIMP3	Metalloproteinase inhibitor 3	22.741	36	10	7	211	24.2	O	O	O	O	O
P40124	CAP1	Adenylyl cyclase-associated protein 1	118.872	58	62	21	474	51.5	O	O	O	O	O
P40142	TKT	Transketolase	171.489	59	95	30	623	67.6	O	O	O	O	O
P40224	CXCL12	Stromal cell-derived factor 1	5.039	17	2	2	93	10.6	O	O	O	O	O
P40237	CD82	CD82 antigen	9.224	8	3	2	266	29.6	O	O	O	O	O
P40240	CD9	CD9 antigen	18.673	19	7	4	226	25.2	O	O	O	O	O
P40336	VPS26A	Vacuolar protein sorting-associated protein 26A	98.806	57	32	13	327	38.1	O	O	O	O	O
P40630	TFAM	Transcription factor A, mitochondrial	91.151	44	63	15	243	28	O	O	O	O	O
P40936	INMT	Indolethylamine N-methyltransferase	35.219	21	15	6	264	29.4	O	O	O	O	O
P41105	RPL28	60S ribosomal protein L28	45.818	53	25	11	137	15.7	O	O	O	O	O
P41216	ACSL1	Long-chain-fatty-acid--CoA ligase 1	394.969	61	466	47	699	77.9	O	O	O	O	O
P41233	ABCA1	Phospholipid-transporting ATPase ABCA1	18.725	5	9	7	2261	253.7	O	O	O	O	O
P41241	CSK	Tyrosine-protein kinase CSK	41.321	28	18	11	450	50.7	O	O	O	O	O
P41317	MBL2	Mannose-binding protein C	24.757	26	7	5	244	25.9	O	O	O	O	O
P41731	CD63	CD63 antigen	6.992	8	3	2	238	25.7	O	O	O	O	O
P41778	PBX1	Pre-B-cell leukemia transcription factor 1	3.577	11	2	2	430	46.6	O	O	O	O	O
P42125	ECI1	Enoyl-CoA delta isomerase 1, mitochondrial	191.015	52	185	17	289	32.2	O	O	O	O	O
P42128	FOXK1	Forkhead box protein K1	4.318	3	1	1	719	74.9	O	O	O	O	O
P42208	SEPTIN2	Septin-2	130.979	69	51	21	361	41.5	O	O	O	O	O
P42225	STAT1	Signal transducer and activator of transcription 1	90.534	31	35	20	749	87.1	O	O	O	O	O
P42227	STAT3	Signal transducer and activator of transcription 3	163.722	42	65	29	770	88	O	O	O	O	O
P42230	STAT5A	Signal transducer and activator of transcription 5A	101.955	33	45	7	793	90.8	O	O	O	O	O
P42232	STAT5B	Signal transducer and activator of transcription 5B	127.128	37	55	8	786	89.9	O	O	O	O	O
P42337	PIK3CA	Phosphatidylinositol 4,5-bisphosphate 3-kinase catalytic subunit alpha isoform	6.42	3	3	3	1068	124.3	O	O	O	O	O
P42567	EPS15	Epidermal growth factor receptor substrate 15	96.431	31	31	20	897	98.4	O	O	O	O	O
P42669	PURA	Transcriptional activator protein Pur-alpha	78.451	56	41	18	321	34.9	O	O	O	O	O
P42703	LIFR	Leukemia inhibitory factor receptor	26.439	9	9	7	1092	122.5	O	O	O	O	O
P42859	HTT	Huntingtin	61.157	8	20	15	3119	344.5	O	O	O	O	O
P42867	DPAGT1	UDP-N-acetylglucosamine--dolichyl-phosphate N-acetylglucosaminephosphotransferase	9.173	6	5	4	410	46.4	O	O	O	O	O
P42925	PXMP2	Peroxisomal membrane protein 2	19.04	22	11	7	194	22.3	O	O	O	O	O
P42932	CCT8	T-complex protein 1 subunit theta	236.977	70	120	41	548	59.5	O	O	O	O	O
P43023	COX6A2	Cytochrome c oxidase subunit 6A2, mitochondrial	19.064	42	20	2	97	10.7	O	O	O	O	O
P43024	COX6A1	Cytochrome c oxidase subunit 6A1, mitochondrial	6.815	42	9	3	111	12.3	O	O	O	O	O
P43025	CLEC3B	Tetranectin	13.799	20	8	4	202	22.2	O	O	O	O	O
P43136	NR2F6	Nuclear receptor subfamily 2 group F member 6	14.72	12	6	3	390	41.9	O	O	O	O	O
P43247	MSH2	DNA mismatch repair protein Msh2	23.24	7	8	4	935	104.1	O	O	O	O	O
P43274	H1-4	Histone H1.4	58.924	26	42	3	219	22	O	O	O	O	O
P43275	H1-1	Histone H1.1	39.457	24	19	4	213	21.8	O	O	O	O	O
P43276	H1-5	Histone H1.5	37.914	31	29	8	223	22.6	O	O	O	O	O
P43406	ITGAV	Integrin alpha-V	77.724	24	29	19	1044	115.3	O	O	O	O	O
P43883	PLIN2	Perilipin-2	85.757	53	36	17	425	46.6	O	O	O	O	O
P45376	AKR1B1	Aldo-keto reductase family 1 member B1	112.749	69	95	20	316	35.7	O	O	O	O	O
P45377	AKR1B8	Aldose reductase-related protein 2	58.288	48	28	8	316	36.1	O	O	O	O	O
P45481	CREBBP	Histone lysine acetyltransferase CREBBP	12.463	2	6	4	2441	265.3	O	O	O	O	O
P45591	CFL2	Cofilin-2	121.092	87	79	16	166	18.7	O	O	O	O	O
P45700	MAN1A1	Mannosyl-oligosaccharide 1,2-alpha-mannosidase IA	19.712	11	7	5	655	73.2	O	O	O	O	O
P45878	FKBP2	Peptidyl-prolyl cis-trans isomerase FKBP2	28.34	44	10	4	140	15.3	O	O	O	O	O
P45952	ACADM	Medium-chain specific acyl-CoA dehydrogenase, mitochondrial	272.371	67	305	33	421	46.5	O	O	O	O	O
P46061	RANGAP1	Ran GTPase-activating protein 1	57.928	29	28	15	589	63.5	O	O	O	O	O
P46062	SIPA1	Signal-induced proliferation-associated protein 1	14.138	8	4	3	1037	112	O	O	O	O	O
P46096	SYT1	Synaptotagmin-1	31.264	21	8	4	421	47.4	O	O	O	O	O
P46097	SYT2	Synaptotagmin-2	13.924	11	5	1	422	47.2	O	O	O	O	O
P46412	GPX3	Glutathione peroxidase 3	38.198	38	39	8	226	25.4	O	O	O	O	O
P46414	CDKN1B	Cyclin-dependent kinase inhibitor 1B	25.6	37	9	6	197	22.2	O	O	O	O	O
P46460	NSF	Vesicle-fusing ATPase	127.189	47	62	35	744	82.6	O	O	O	O	O
P46467	VPS4B	Vacuolar protein sorting-associated protein 4B	58.881	36	26	10	444	49.4	O	O	O	O	O
P46471	PSMC2	26S proteasome regulatory subunit 7	163.152	72	77	32	433	48.6	O	O	O	O	O
P46638	RAB11B	Ras-related protein Rab-11B	63.063	61	41	2	218	24.5	O	O	O	O	O
P46656	FDX1	Adrenodoxin, mitochondrial	12.41	14	9	4	188	20.1	O	O	O	O	O
P46662	NF2	Merlin	7.25	6	6	3	596	69.7	O	O	O	O	O
P46664	ADSS2	Adenylosuccinate synthetase isozyme 2	57.666	31	25	10	456	50	O	O	O	O	O
P46718	PDCD2	Programmed cell death protein 2	5.797	7	2	2	343	38.3	O	O	O	O	O
P46735	MYO1B	Unconventional myosin-Ib	112.006	26	47	27	1107	128.5	O	O	O	O	O
P46737	BRCC3	Lys-63-specific deubiquitinase BRCC36	30.129	27	10	6	291	33.3	O	O	O	O	O
P46935	NEDD4	E3 ubiquitin-protein ligase NEDD4	217.057	52	93	38	887	102.6	O	O	O	O	O
P46938	YAP1	Transcriptional coactivator YAP1	69.635	39	26	10	488	52.4	O	O	O	O	O
P46978	STT3A	Dolichyl-diphosphooligosaccharide--protein glycosyltransferase subunit STT3A	40.374	15	18	10	705	80.5	O	O	O	O	O
P47199	CRYZ	Quinone oxidoreductase	63.745	47	31	13	331	35.2	O	O	O	O	O
P47713	PLA2G4A	Cytosolic phospholipase A2	15.018	8	8	5	748	85.2	O	O	O	O	O
P47738	ALDH2	Aldehyde dehydrogenase, mitochondrial	233.794	61	198	30	519	56.5	O	O	O	O	O
P47739	ALDH3A1	Aldehyde dehydrogenase, dimeric NADP-preferring	25.948	15	11	6	453	50.4	O	O	O	O	O
P47740	ALDH3A2	Aldehyde dehydrogenase family 3 member A2	84.47	30	33	14	484	53.9	O	O	O	O	O
P47753	CAPZA1	F-actin-capping protein subunit alpha-1	78.432	61	44	9	286	32.9	O	O	O	O	O
P47754	CAPZA2	F-actin-capping protein subunit alpha-2	108.362	56	63	7	286	32.9	O	O	O	O	O
P47757	CAPZB	F-actin-capping protein subunit beta	106.749	49	87	15	277	31.3	O	O	O	O	O
P47758	SRPRB	Signal recognition particle receptor subunit beta	64.279	51	26	14	269	29.6	O	O	O	O	O
P47791	GSR	Glutathione reductase, mitochondrial	87.942	53	38	19	500	53.6	O	O	O	O	O
P47802	MTX1	Metaxin-1	77.13	46	40	17	317	35.6	O	O	O	O	O
P47809	MAP2K4	Dual specificity mitogen-activated protein kinase kinase 4	60.384	35	23	11	397	44.1	O	O	O	O	O
P47811	MAPK14	Mitogen-activated protein kinase 14	51.092	46	27	12	360	41.3	O	O	O	O	O
P47856	GFPT1	Glutamine--fructose-6-phosphate aminotransferase [isomerizing] 1	44.892	18	14	7	697	78.5	O	O	O	O	O
P47857	PFKM	ATP-dependent 6-phosphofructokinase, muscle type	373.196	59	284	36	780	85.2	O	O	O	O	O
P47878	IGFBP3	Insulin-like growth factor-binding protein 3	3.309	2	1	1	292	31.7	O	O	O	O	O
P47911	RPL6	60S ribosomal protein L6	79.363	49	52	19	296	33.5	O	O	O	O	O
P47915	RPL29	60S ribosomal protein L29	13.752	28	10	5	160	17.6	O	O	O	O	O
P47934	CRAT	Carnitine O-acetyltransferase	257.16	56	208	37	626	70.8	O	O	O	O	O
P47941	CRKL	Crk-like protein	78.135	69	31	18	303	33.8	O	O	O	O	O
P47955	RPLP1	60S acidic ribosomal protein P1	42.224	75	18	3	114	11.5	O	O	O	O	O
P47962	RPL5	60S ribosomal protein L5	89.942	58	47	16	297	34.4	O	O	O	O	O
P47963	RPL13	60S ribosomal protein L13	41.234	37	23	10	211	24.3	O	O	O	O	O
P47964	RPL36	60S ribosomal protein L36	16.671	25	13	3	105	12.2	O	O	O	O	O
P47968	RPIA	Ribose-5-phosphate isomerase	38.257	30	11	7	303	32.4	O	O	O	O	O
P48024	EIF1	Eukaryotic translation initiation factor 1	64.825	82	27	9	113	12.7	O	O	O	O	O
P48025	SYK	Tyrosine-protein kinase SYK	72.964	36	27	16	629	71.3	O	O	O	O	O
P48036	ANXA5	Annexin A5	189.316	80	131	29	319	35.7	O	O	O	O	O
P48193	EPB41	Protein 4.1	129.076	36	66	26	858	95.9	O	O	O	O	O
P48377	RFX1	MHC class II regulatory factor RFX1	29.512	6	6	3	963	103.6	O	O	O	O	O
P48410	ABCD1	ATP-binding cassette sub-family D member 1	58.696	25	28	12	736	81.8	O	O	O	O	O
P48428	TBCA	Tubulin-specific chaperone A	51.946	51	23	10	108	12.8	O	O	O	O	O
P48453	PPP3CB	Serine/threonine-protein phosphatase 2B catalytic subunit beta isoform	36.306	21	17	4	525	59.1	O	O	O	O	O
P48455	PPP3CC	Serine/threonine-protein phosphatase 2B catalytic subunit gamma isoform	19.284	13	11	3	513	58.7	O	O	O	O	O
P48545	KCNJ5	G protein-activated inward rectifier potassium channel 4	11.682	11	5	5	419	47.6	O	O	O	O	O
P48678	LMNA	Prelamin-A/C	407.82	76	258	63	665	74.2	O	O	O	O	O
P48722	HSPA4L	Heat shock 70 kDa protein 4L	234.761	57	90	41	838	94.3	O	O	O	O	O
P48725	PCNT	Pericentrin	107.648	11	36	27	2898	329.3	O	O	O	O	O
P48758	CBR1	Carbonyl reductase [NADPH] 1	108.727	66	56	18	277	30.6	O	O	O	O	O
P48759	PTX3	Pentraxin-related protein PTX3	4.591	5	1	1	381	41.8	O	O	O	O	O
P48771	COX7A2	Cytochrome c oxidase subunit 7A2, mitochondrial	25.171	28	38	2	83	9.3	O	O	O	O	O
P48774	GSTM5	Glutathione S-transferase Mu 5	89.473	60	48	17	224	26.6	O	O	O	O	O
P48787	TNNI3	Troponin I, cardiac muscle	147.656	67	351	21	211	24.2	O	O	O	O	O
P48962	SLC25A4	ADP/ATP translocase 1	359.938	76	1054	19	298	32.9	O	O	O	O	O
P48999	ALOX5	Polyunsaturated fatty acid 5-lipoxygenase	66.313	26	21	13	674	77.9	O	O	O	O	O
P49070	CAMLG	Calcium signal-modulating cyclophilin ligand	9.568	12	2	2	294	32.5	O	O	O	O	O
P49117	NR2C2	Nuclear receptor subfamily 2 group C member 2	8.077	4	2	2	596	65.2	O	O	O	O	O
P49135	ERCC3	General transcription and DNA repair factor IIH helicase subunit XPB	6.889	4	2	2	783	89.1	O	O	O	O	O
P49138	MAPKAPK2	MAP kinase-activated protein kinase 2	63.895	39	39	13	386	44	O	O	O	O	O
P49182	SERPIND1	Heparin cofactor 2	34.609	23	18	10	478	54.5	O	O	O	O	O
P49222	EPB42	Protein 4.2	58.289	23	22	12	691	76.7	O	O	O	O	O
P49282	SLC11A2	Natural resistance-associated macrophage protein 2	9.152	4	2	1	568	62.3	O	O	O	O	O
P49300	CLEC10A	C-type lectin domain family 10 member A	11.343	10	5	2	304	34.6	O	O	O	O	O
P49312	HNRNPA1	Heterogeneous nuclear ribonucleoprotein A1	80.348	37	36	10	320	34.2	O	O	O	O	O
P49442	INPP1	Inositol polyphosphate 1-phosphatase	74.353	45	37	16	396	43.3	O	O	O	O	O
P49443	PPM1A	Protein phosphatase 1A	63.215	42	31	13	382	42.4	O	O	O	O	O
P49446	PTPRE	Receptor-type tyrosine-protein phosphatase epsilon	8.054	4	5	1	699	80.6	O	O	O	O	O
P49586	PCYT1A	Choline-phosphate cytidylyltransferase A	43.691	37	21	13	367	41.6	O	O	O	O	O
P49615	CDK5	Cyclin-dependent-like kinase 5	38.795	35	20	10	292	33.3	O	O	O	O	O
P49650	P2RY1	P2Y purinoceptor 1	3.997	3	1	1	373	42.2	O	O	O	O	O
P49710	HCLS1	Hematopoietic lineage cell-specific protein	37.518	22	15	9	486	54.2	O	O	O	O	O
P49717	MCM4	DNA replication licensing factor MCM4	4.448	2	1	1	862	96.7	O	O	O	X	O
P49718	MCM5	DNA replication licensing factor MCM5	5.971	3	2	2	734	82.4	O	O	O	O	O
P49722	PSMA2	Proteasome subunit alpha type-2	63.845	54	24	11	234	25.9	O	O	O	O	O
P49769	PSEN1	Presenilin-1	5.299	8	2	2	467	52.6	O	O	O	O	O
P49813	TMOD1	Tropomodulin-1	194.755	69	128	22	359	40.4	O	O	O	O	O
P49817	CAV1	Caveolin-1	74.773	51	61	9	178	20.5	O	O	O	O	O
P49935	CTSH	Pro-cathepsin H	49.823	30	14	8	333	37.1	O	O	O	O	O
P49962	SRP9	Signal recognition particle 9 kDa protein	12.458	42	5	4	86	10.2	O	O	O	O	O
P50096	IMPDH1	Inosine-5'-monophosphate dehydrogenase 1	27.935	15	12	5	514	55.2	O	O	O	O	O
P50136	BCKDHA	2-oxoisovalerate dehydrogenase subunit alpha, mitochondrial	197.36	66	96	29	442	50.3	O	O	O	O	O
P50171	HSD17B8	Estradiol 17-beta-dehydrogenase 8	93.373	63	40	11	259	26.6	O	O	O	O	O
P50172	HSD11B1	Corticosteroid 11-beta-dehydrogenase isozyme 1	34.568	19	12	7	292	32.3	O	O	O	O	O
P50247	AHCY	Adenosylhomocysteinase	183.413	58	93	26	432	47.7	O	O	O	O	O
P50285	FMO1	Dimethylaniline monooxygenase [N-oxide-forming] 1	59.593	34	27	16	532	59.9	O	O	O	O	O
P50295	NAT2	Arylamine N-acetyltransferase 2	30.286	38	13	8	290	33.7	O	O	O	O	O
P50396	GDI1	Rab GDP dissociation inhibitor alpha	241.969	64	115	23	447	50.5	O	O	O	O	O
P50427	STS	Steryl-sulfatase	20.217	10	11	6	624	66.5	O	O	O	O	O
P50428	ARSA	Arylsulfatase A	15.041	13	8	4	506	53.7	O	O	O	O	O
P50429	ARSB	Arylsulfatase B	13.72	7	4	3	534	59.6	O	O	O	O	O
P50431	SHMT1	Serine hydroxymethyltransferase, cytosolic	34.675	22	16	9	478	52.6	O	O	O	O	O
P50462	CSRP3	Cysteine and glycine-rich protein 3	133.558	85	92	18	194	20.9	O	O	O	O	O
P50516	ATP6V1A	V-type proton ATPase catalytic subunit A	173.775	55	80	30	617	68.3	O	O	O	O	O
P50518	ATP6V1E1	V-type proton ATPase subunit E 1	59.464	57	37	14	226	26.1	O	O	O	O	O
P50543	S100A11	Protein S100-A11	21.861	48	13	5	98	11.1	O	O	O	O	O
P50544	ACADVL	Very long-chain specific acyl-CoA dehydrogenase, mitochondrial	503.157	80	551	52	656	70.8	O	O	O	O	O
P50580	PA2G4	Proliferation-associated protein 2G4	95.058	50	54	22	394	43.7	O	O	O	O	O
P50608	FMOD	Fibromodulin	40.317	28	23	11	376	43	O	O	O	O	O
P50752	TNNT2	Troponin T, cardiac muscle	223.373	45	388	25	301	35.8	O	O	O	O	O
P51125	CAST	Calpastatin	151.908	43	55	27	788	84.9	O	O	O	O	O
P51141	DVL1	Segment polarity protein dishevelled homolog DVL-1	10.188	6	4	1	695	75.3	O	O	O	O	O
P51150	RAB7A	Ras-related protein Rab-7a	128.704	78	57	21	207	23.5	O	O	O	O	O
P51163	UROS	Uroporphyrinogen-III synthase	49.473	40	18	8	265	28.5	O	O	O	O	O
P51174	ACADL	Long-chain specific acyl-CoA dehydrogenase, mitochondrial	283.456	47	441	26	430	47.9	O	O	O	O	O
P51175	PPOX	Protoporphyrinogen oxidase	62.233	39	21	14	477	50.8	O	O	O	O	O
P51410	RPL9	60S ribosomal protein L9	58.032	60	30	11	192	21.9	O	O	O	O	O
P51432	PLCB3	1-phosphatidylinositol 4,5-bisphosphate phosphodiesterase beta-3	68.096	13	23	13	1234	139.4	O	O	O	O	O
P51637	CAV3	Caveolin-3	22.854	34	23	3	151	17.3	O	O	O	O	O
P51642	CNTF	Ciliary neurotrophic factor	3.146	6	2	1	198	22.6	O	O	O	O	O
P51655	GPC4	Glypican-4	46.564	23	19	7	557	62.5	O	O	O	O	O
P51660	HSD17B4	Peroxisomal multifunctional enzyme type 2	174.749	49	88	31	735	79.4	O	O	O	O	O
P51667	MYL2	Myosin regulatory light chain 2, ventricular/cardiac muscle isoform	438.713	90	1639	22	166	18.9	O	O	O	O	O
P51791	CLCN3	H(+)/Cl(-) exchange transporter 3	9.541	5	4	3	818	90.8	O	O	O	O	O
P51807	DYNLT1	Dynein light chain Tctex-type 1	19.469	30	5	2	113	12.5	O	O	O	O	O
P51830	ADCY9	Adenylate cyclase type 9	30.668	6	11	6	1353	150.9	O	O	O	O	O
P51855	GSS	Glutathione synthetase	66.676	42	31	15	474	52.2	O	O	O	O	O
P51859	HDGF	Hepatoma-derived growth factor	50.016	46	33	9	237	26.3	O	O	O	O	O
P51863	ATP6V0D1	V-type proton ATPase subunit d 1	32.432	25	19	8	351	40.3	O	O	O	O	O
P51880	FABP7	Fatty acid-binding protein, brain	8.634	18	9	1	132	14.9	O	O	O	X	O
P51881	SLC25A5	ADP/ATP translocase 2	258.09	72	638	13	298	32.9	O	O	O	O	O
P51885	LUM	Lumican	102.852	49	88	14	338	38.2	O	O	O	O	O
P51910	APOD	Apolipoprotein D	11.278	13	5	2	189	21.5	O	O	O	O	O
P51912	SLC1A5	Neutral amino acid transporter B(0)	12.343	6	3	2	553	58.4	O	O	O	O	O
P51949	MNAT1	CDK-activating kinase assembly factor MAT1	19.824	18	5	4	309	35.8	O	O	O	O	O
P51954	NEK1	Serine/threonine-protein kinase Nek1	4.53	2	2	2	1203	136.6	O	O	O	O	O
P52196	TST	Thiosulfate sulfurtransferase	63.303	47	40	14	297	33.4	O	O	O	O	O
P52293	KPNA2	Importin subunit alpha-1	37.903	23	11	8	529	57.9	O	O	O	O	O
P52332	JAK1	Tyrosine-protein kinase JAK1	51.557	17	23	15	1153	133.3	O	O	O	O	O
P52430	PON1	Serum paraoxonase/arylesterase 1	37.36	30	21	9	355	39.5	O	O	O	O	O
P52431	POLD1	DNA polymerase delta catalytic subunit	5.03	2	2	2	1105	123.7	O	O	O	O	O
P52432	POLR1C	DNA-directed RNA polymerases I and III subunit RPAC1	8.507	10	4	3	346	39.1	O	O	O	O	O
P52479	USP10	Ubiquitin carboxyl-terminal hydrolase 10	48.991	20	23	13	792	87	O	O	O	O	O
P52480	PKM	Pyruvate kinase PKM	472.773	84	470	46	531	57.8	O	O	O	O	O
P52503	NDUFS6	NADH dehydrogenase [ubiquinone] iron-sulfur protein 6, mitochondrial	67.251	60	53	6	116	13	O	O	O	O	O
P52623	UCK1	Uridine-cytidine kinase 1	13.74	21	7	4	277	31	O	O	O	O	O
P52624	UPP1	Uridine phosphorylase 1	6.987	8	4	4	311	34.1	O	O	O	O	O
P52633	STAT6	Signal transducer and transcription activator 6	53.09	20	20	14	837	93.4	O	O	O	O	O
P52760	RIDA	2-iminobutanoate/2-iminopropanoate deaminase	68.532	80	20	9	135	14.2	O	O	O	O	O
P52792	GCK	Hexokinase-4	10.972	10	5	4	465	52.1	O	O	O	O	O
P52795	EFNB1	Ephrin-B1	21.926	17	7	5	345	37.8	O	O	O	O	O
P52800	EFNB2	Ephrin-B2	5.96	4	2	1	336	37.2	O	O	O	O	O
P52825	CPT2	Carnitine O-palmitoyltransferase 2, mitochondrial	323.038	67	231	46	658	73.9	O	O	O	O	O
P52840	SULT1A1	Sulfotransferase 1A1	30.307	39	19	11	291	34	O	O	O	O	O
P52875	TMEM165	Transmembrane protein 165	4.676	6	1	1	323	34.8	O	O	O	O	O
P52912	TIA1	Nucleolysin TIA-1	11.722	9	5	1	386	42.8	O	O	O	O	O
P53026	RPL10A	60S ribosomal protein L10a	61.863	33	27	9	217	24.9	O	O	O	O	O
P53395	DBT	Lipoamide acyltransferase component of branched-chain alpha-keto acid dehydrogenase complex, mitochondrial	185.563	65	164	32	482	53.2	O	O	O	O	O
P53564	CUX1	Homeobox protein cut-like 1	36.226	8	15	1	1515	165.5	O	O	O	O	O
P53612	RABGGTB	Geranylgeranyl transferase type-2 subunit beta	16.688	16	7	5	339	37.8	O	O	O	O	O
P53657	PKLR	Pyruvate kinase PKLR	35.105	17	17	6	574	62.3	O	O	O	O	O
P53702	HCCS	Cytochrome c-type heme lyase	86.334	60	48	15	272	31	O	O	O	O	O
P53762	ARNT	Aryl hydrocarbon receptor nuclear translocator	10.396	7	4	3	791	86.9	O	O	O	O	O
P53808	PCTP	Phosphatidylcholine transfer protein	12.488	19	6	3	214	24.8	O	O	O	O	O
P53810	PITPNA	Phosphatidylinositol transfer protein alpha isoform	78.866	58	42	16	271	31.9	O	O	O	O	O
P53811	PITPNB	Phosphatidylinositol transfer protein beta isoform	46.26	56	20	11	271	31.5	O	O	O	O	O
P53986	SLC16A1	Monocarboxylate transporter 1	84.017	20	35	14	493	53.2	O	O	O	O	O
P53994	RAB2A	Ras-related protein Rab-2A	81.287	54	40	11	212	23.5	O	O	O	O	O
P53995	ANAPC1	Anaphase-promoting complex subunit 1	42.077	8	14	12	1944	215.9	O	O	O	O	O
P53996	CNBP	Cellular nucleic acid-binding protein	11.743	29	5	4	178	19.6	O	O	O	O	O
P54071	IDH2	Isocitrate dehydrogenase [NADP], mitochondrial	305.664	69	621	35	452	50.9	O	O	O	O	O
P54099	POLG	DNA polymerase subunit gamma-1	9.118	6	4	4	1218	136.7	O	O	O	O	O
P54103	DNAJC2	DnaJ homolog subfamily C member 2	14.908	9	7	4	621	71.7	O	O	O	O	O
P54116	STOM	Stomatin	62.575	41	39	10	284	31.4	O	O	O	O	O
P54227	STMN1	Stathmin	29.505	41	11	7	149	17.3	O	O	O	O	O
P54254	ATXN1	Ataxin-1	5.885	3	2	2	791	83.7	O	O	O	O	O
P54265	DMPK	Myotonin-protein kinase	40.059	21	20	9	631	69.6	O	O	O	O	O
P54310	LIPE	Hormone-sensitive lipase	84.669	36	38	18	759	83.3	O	O	O	O	O
P54320	ELN	Elastin	49.335	22	11	7	860	71.9	O	O	O	O	O
P54726	RAD23A	UV excision repair protein RAD23 homolog A	46.894	32	23	8	363	39.7	O	O	O	O	O
P54728	RAD23B	UV excision repair protein RAD23 homolog B	71.115	29	32	10	416	43.5	O	O	O	O	O
P54729	NUB1	NEDD8 ultimate buster 1	63.297	27	22	13	614	70.3	O	O	O	O	O
P54731	FAF1	FAS-associated factor 1	71.633	32	31	19	649	73.8	O	O	O	O	O
P54754	EPHB3	Ephrin type-B receptor 3	18.131	7	8	3	993	109.6	O	O	O	O	O
P54761	EPHB4	Ephrin type-B receptor 4	34.992	14	13	7	987	108.8	O	O	O	O	O
P54775	PSMC4	26S proteasome regulatory subunit 6B	134.921	61	64	24	418	47.4	O	O	O	O	O
P54797	TANGO2	Transport and Golgi organization 2 homolog	89.67	59	50	12	276	30.9	O	O	O	O	O
P54822	ADSL	Adenylosuccinate lyase	144.721	46	55	23	484	54.8	O	O	O	O	O
P54823	DDX6	Probable ATP-dependent RNA helicase DDX6	69.498	36	30	12	483	54.2	O	O	O	O	O
P54869	HMGCS2	Hydroxymethylglutaryl-CoA synthase, mitochondrial	64.823	34	25	13	508	56.8	O	O	O	O	O
P54923	ADPRH	[Protein ADP-ribosylarginine] hydrolase	67.819	50	31	16	362	40	O	O	O	O	O
P55002	MFAP2	Microfibrillar-associated protein 2	4.132	5	2	1	183	20.6	O	O	O	O	O
P55012	SLC12A2	Solute carrier family 12 member 2	58.765	14	18	13	1205	131	O	O	O	O	O
P55065	PLTP	Phospholipid transfer protein	16.243	12	5	4	493	54.4	O	O	O	O	O
P55096	ABCD3	ATP-binding cassette sub-family D member 3	135.237	45	63	28	659	75.4	O	O	O	O	O
P55194	SH3BP1	SH3 domain-binding protein 1	19.509	8	7	4	680	74.1	O	O	O	O	O
P55258	RAB8A	Ras-related protein Rab-8A	36.224	45	30	3	207	23.7	O	O	O	O	O
P55264	ADK	Adenosine kinase	93.273	55	49	22	361	40.1	O	O	O	O	O
P55284	CDH5	Cadherin-5	92.294	27	43	19	784	87.8	O	O	O	O	O
P55288	CDH11	Cadherin-11	11.516	5	3	3	796	88.1	O	O	O	O	O
P55292	DSC2	Desmocollin-2	105.156	34	42	21	902	99.9	O	O	O	O	O
P55302	LRPAP1	Alpha-2-macroglobulin receptor-associated protein	63.839	42	30	16	360	42.2	O	O	O	O	O
P55772	ENTPD1	Ectonucleoside triphosphate diphosphohydrolase 1	67.51	26	22	11	510	57.2	O	O	O	O	O
P55937	GOLGA3	Golgin subfamily A member 3	174.267	35	65	40	1487	167.1	O	O	O	O	O
P56135	ATP5MF	ATP synthase subunit f, mitochondrial	32.446	36	117	4	88	10.3	O	O	O	O	O
P56212	ARPP19	cAMP-regulated phosphoprotein 19	38.281	68	21	8	112	12.3	O	O	O	O	O
P56213	GFER	FAD-linked sulfhydryl oxidase ALR	13.792	18	9	3	198	22.9	O	O	O	O	O
P56371	RAB4A	Ras-related protein Rab-4A	36.561	40	12	5	218	24.4	O	O	O	O	O
P56375	ACYP2	Acylphosphatase-2	58.85	71	37	11	106	11.9	O	O	O	O	O
P56376	ACYP1	Acylphosphatase-1	35.969	64	20	8	99	11.2	O	O	O	O	O
P56379	ATP5MPL	ATP synthase subunit ATP5MPL, mitochondrial	17.374	34	59	2	58	6.7	O	O	O	O	O
P56380	NUDT2	Bis(5'-nucleosyl)-tetraphosphatase [asymmetrical]	61.967	62	25	11	147	17	O	O	O	O	O
P56382	ATP5F1E	ATP synthase subunit epsilon, mitochondrial	13.487	63	17	5	52	5.8	O	O	O	O	O
P56389	CDA	Cytidine deaminase	3.081	12	1	1	146	16.1	O	O	O	O	O
P56391	COX6B1	Cytochrome c oxidase subunit 6B1	70.775	72	96	10	86	10.1	O	O	O	O	O
P56392	COX7A1	Cytochrome c oxidase subunit 7A1, mitochondrial	28.332	29	46	2	80	9	O	O	O	O	O
P56394	COX17	Cytochrome c oxidase copper chaperone	22.062	62	9	4	63	6.8	O	O	O	O	O
P56395	CYB5A	Cytochrome b5	17.773	25	8	3	134	15.2	O	O	O	O	O
P56399	USP5	Ubiquitin carboxyl-terminal hydrolase 5	200.845	46	100	31	858	95.8	O	O	O	O	O
P56400	GP1BB	Platelet glycoprotein Ib beta chain	19.651	23	7	4	206	21.7	O	O	O	O	O
P56480	ATP5F1B	ATP synthase subunit beta, mitochondrial	626.988	77	1831	34	529	56.3	O	O	O	O	O
P56501	UCP3	Mitochondrial uncoupling protein 3	47.564	45	24	11	308	33.9	O	O	O	O	O
P56528	CD38	ADP-ribosyl cyclase/cyclic ADP-ribose hydrolase 1	8.143	8	6	3	304	34.4	O	O	O	O	O
P56542	DNASE2	Deoxyribonuclease-2-alpha	15.18	14	7	4	353	38.8	O	O	O	O	O
P56546	CTBP2	C-terminal-binding protein 2	27.164	21	15	4	445	48.9	O	O	O	O	O
P56564	SLC1A3	Excitatory amino acid transporter 1	7.725	3	2	1	543	59.6	O	O	O	O	O
P56565	S100A1	Protein S100-A1	57.829	37	53	4	94	10.5	O	O	O	O	O
P56695	WFS1	Wolframin	103.029	23	46	19	890	100.5	O	O	O	O	O
P56716	RP1	Oxygen-regulated protein 1	3.349	1	2	1	2095	234.2	O	O	O	O	O
P56812	PDCD5	Programmed cell death protein 5	46.042	59	22	7	126	14.3	O	O	O	O	O
P56959	FUS	RNA-binding protein FUS	66.844	17	40	10	518	52.6	O	O	O	O	O
P56960	EXOSC10	Exosome component 10	34.538	15	14	10	887	100.9	O	O	O	O	O
P57080	USP25	Ubiquitin carboxyl-terminal hydrolase 25	53.893	16	18	11	1055	121.3	O	O	O	O	O
P57716	NCSTN	Nicastrin	33.746	14	15	9	708	78.4	O	O	O	O	O
P57746	ATP6V1D	V-type proton ATPase subunit D	34.341	36	15	8	247	28.4	O	O	O	O	O
P57759	ERP29	Endoplasmic reticulum resident protein 29	61.951	44	23	9	262	28.8	O	O	O	O	O
P57774	NPY	Pro-neuropeptide Y	8.42	31	6	3	97	10.9	O	O	O	O	O
P57776	EEF1D	Elongation factor 1-delta	119.419	77	58	19	281	31.3	O	O	O	O	O
P57780	ACTN4	Alpha-actinin-4	449.226	69	259	41	912	104.9	O	O	O	O	O
P57784	SNRPA1	U2 small nuclear ribonucleoprotein A'	36.362	42	15	10	255	28.3	O	O	O	O	O
P58006	SESN1	Sestrin-1	17.031	8	6	4	492	56.6	O	O	O	O	O
P58021	TM9SF2	Transmembrane 9 superfamily member 2	39.545	18	19	9	662	75.3	O	O	O	O	O
P58022	LOXL2	Lysyl oxidase homolog 2	6.848	4	4	2	776	86.9	O	O	O	O	O
P58044	IDI1	Isopentenyl-diphosphate Delta-isomerase 1	23.436	18	6	3	227	26.3	O	O	O	O	O
P58059	MRPS21	28S ribosomal protein S21, mitochondrial	13.169	40	5	3	87	10.6	O	O	O	O	O
P58064	MRPS6	28S ribosomal protein S6, mitochondrial	17.249	33	10	5	125	14.3	O	O	O	O	O
P58137	ACOT8	Acyl-coenzyme A thioesterase 8	23.136	27	10	6	320	35.8	O	O	O	O	O
P58158	B3GAT3	Galactosylgalactosylxylosylprotein 3-beta-glucuronosyltransferase 3	5.193	12	3	2	335	37	O	O	O	O	O
P58196	PLSCR4	Phospholipid scramblase 4	6.044	9	4	2	326	36.6	O	O	O	O	O
P58252	EEF2	Elongation factor 2	351.345	64	267	57	858	95.3	O	O	O	O	O
P58281	OPA1	Dynamin-like 120 kDa protein, mitochondrial	458.147	64	236	74	960	111.3	O	O	O	O	O
P58283	RNF216	E3 ubiquitin-protein ligase RNF216	4.355	3	2	2	853	97.6	O	O	O	O	O
P58389	PTPA	Serine/threonine-protein phosphatase 2A activator	42.066	45	32	13	323	36.7	O	O	O	O	O
P58404	STRN4	Striatin-4	49.08	15	20	9	760	81.6	O	O	O	O	O
P58466	CTDSP1	Carboxy-terminal domain RNA polymerase II polypeptide A small phosphatase 1	6.878	8	3	2	261	29.2	O	O	O	O	O
P58501	PAXBP1	PAX3- and PAX7-binding protein 1	14.251	7	5	4	919	104.8	O	O	O	O	O
P58544	BTBD1	BTB/POZ domain-containing protein 1	3.629	2	2	1	488	53.2	O	O	O	O	O
P58686	MOCS3	UPF0184 protein C9orf16 homolog	4.04	19	1	1	83	9	O	O	O	O	O
P58742	AAAS	Aladin	21.444	12	8	5	546	59.4	O	O	O	O	O
P58771	TPM1	Tropomyosin alpha-1 chain	434.294	89	714	20	284	32.7	O	O	O	O	O
P58774	TPM2	Tropomyosin beta chain	244.042	72	245	18	284	32.8	O	O	O	O	O
P58802	TBC1D10A	TBC1 domain family member 10A	9.11	9	6	4	500	56.2	O	O	O	O	O
P58854	TUBGCP3	Gamma-tubulin complex component 3	16.454	6	6	4	905	103.4	O	O	O	O	O
P58871	TNKS1BP1	182 kDa tankyrase-1-binding protein	138.419	24	48	29	1720	181.7	O	O	O	O	O
P59016	VPS33B	Vacuolar protein sorting-associated protein 33B	40.479	17	17	10	617	70.5	O	O	O	O	O
P59017	BCL2L13	Bcl-2-like protein 13	127.524	48	71	14	434	46.7	O	O	O	O	O
P59024	FKBP14	Peptidyl-prolyl cis-trans isomerase FKBP14	8.626	16	4	3	211	24.2	O	O	O	O	O
P59041	DNAJC30	DnaJ homolog subfamily C member 30, mitochondrial	18.818	28	8	4	219	24.7	O	O	O	O	O
P59108	CPNE2	Copine-2	17.248	10	7	3	548	61	O	O	O	O	O
P59235	NUP43	Nucleoporin Nup43	10.552	7	4	2	380	42	O	O	O	O	O
P59266	FITM2	Fat storage-inducing transmembrane protein 2	10.696	11	8	3	262	30	O	O	O	O	O
P59325	EIF5	Eukaryotic translation initiation factor 5	104.572	42	50	20	429	48.9	O	O	O	O	O
P59326	YTHDF1	YTH domain-containing family protein 1	26.725	12	9	3	559	60.8	O	O	O	O	O
P59438	HPS5	Hermansky-Pudlak syndrome 5 protein homolog	7.245	2	2	2	1126	126.3	O	O	O	O	O
P59481	LMAN2L	VIP36-like protein	26.528	16	9	5	347	39.9	O	O	O	O	O
P59644	INPP5J	Phosphatidylinositol 4,5-bisphosphate 5-phosphatase A	19.749	9	8	5	1003	107.5	O	O	O	O	O
P59672	ANKS1A	Ankyrin repeat and SAM domain-containing protein 1A	42.392	12	19	12	1150	125.2	O	O	O	O	O
P59708	SF3B6	Splicing factor 3B subunit 6	10.649	28	7	3	125	14.6	O	O	O	O	O
P59729	RIN3	Ras and Rab interactor 3	11.995	6	9	6	980	107.2	O	O	O	O	O
P59759	MRTFB	Myocardin-related transcription factor B	5.485	3	3	2	1080	117.5	O	O	O	O	O
P59764	DOCK4	Dedicator of cytokinesis protein 4	20.371	4	5	5	1978	226.4	O	O	O	O	O
P59808	SASH1	SAM and SH3 domain-containing protein 1	9.163	5	4	4	1230	135.5	O	O	O	O	O
P59913	PCMTD1	Protein-L-isoaspartate O-methyltransferase domain-containing protein 1	23.566	29	11	8	357	40.7	O	O	O	O	O
P59997	KDM2A	Lysine-specific demethylase 2A	7.078	2	3	2	1161	132.6	O	O	O	O	O
P59999	ARPC4	Actin-related protein 2/3 complex subunit 4	37.299	51	17	7	168	19.7	O	O	O	O	O
P60122	RUVBL1	RuvB-like 1	92.42	51	36	17	456	50.2	O	O	O	O	O
P60202	PLP1	Myelin proteolipid protein	14.419	16	8	4	277	30.1	O	O	O	O	O
P60229	EIF3E	Eukaryotic translation initiation factor 3 subunit E	93.207	46	51	18	445	52.2	O	O	O	O	O
P60335	PCBP1	Poly(rC)-binding protein 1	111.252	64	59	11	356	37.5	O	O	O	O	O
P60487	PDXP	Pyridoxal phosphate phosphatase	5.474	7	2	1	292	31.5	O	O	O	O	O
P60521	GABARAPL2	Gamma-aminobutyric acid receptor-associated protein-like 2	10.868	32	6	4	117	13.7	O	O	O	O	O
P60603	ROMO1	Reactive oxygen species modulator 1	15.778	35	21	3	79	8.2	O	O	O	O	O
P60605	UBE2G2	Ubiquitin-conjugating enzyme E2 G2	9.003	18	6	4	165	18.6	O	O	O	O	O
P60670	NPLOC4	Nuclear protein localization protein 4 homolog	82.306	30	33	16	608	68	O	O	O	O	O
P60710	ACTB	Actin, cytoplasmic 1	372.123	74	1101	9	375	41.7	O	O	O	O	O
P60761	NRGN	Neurogranin	4.251	19	2	2	78	7.5	O	O	O	O	O
P60762	MORF4L1	Mortality factor 4-like protein 1	11.6	14	5	4	362	41.5	O	O	O	O	O
P60766	CDC42	Cell division control protein 42 homolog	60.609	42	32	7	191	21.2	O	O	O	O	O
P60824	CIRBP	Cold-inducible RNA-binding protein	26.46	33	8	4	172	18.6	O	O	O	O	O
P60840	ENSA	Alpha-endosulfine	41.237	74	23	9	121	13.3	O	O	O	O	O
P60843	EIF4A1	Eukaryotic initiation factor 4A-I	161.509	54	110	13	406	46.1	O	O	O	O	O
P60867	RPS20	40S ribosomal protein S20	25.303	30	8	5	119	13.4	O	O	O	O	O
P60879	SNAP25	Synaptosomal-associated protein 25	13.744	14	5	1	206	23.3	X	O	O	X	O
P60898	POLR2I	DNA-directed RNA polymerase II subunit RPB9	17.006	18	2	1	125	14.5	O	O	O	O	O
P60904	DNAJC5	DnaJ homolog subfamily C member 5	26.08	32	13	5	198	22.1	O	O	O	O	O
P61014	PLN	Cardiac phospholamban	20.961	23	40	2	52	6.1	O	O	O	O	O
P61021	RAB5B	Ras-related protein Rab-5B	56.92	54	24	5	215	23.7	O	O	O	O	O
P61022	CHP1	Calcineurin B homologous protein 1	51.93	73	23	11	195	22.4	O	O	O	O	O
P61027	RAB10	Ras-related protein Rab-10	84.633	72	37	13	200	22.5	O	O	O	O	O
P61028	RAB8B	Ras-related protein Rab-8B	49.103	46	32	4	207	23.6	O	O	O	O	O
P61080	UBE2D1	Ubiquitin-conjugating enzyme E2 D1	7.661	7	4	1	147	16.6	O	O	O	O	O
P61082	UBE2M	NEDD8-conjugating enzyme Ubc12	46.542	46	28	10	183	20.9	O	O	O	O	O
P61087	UBE2K	Ubiquitin-conjugating enzyme E2 K	40.26	53	26	10	200	22.4	O	O	O	O	O
P61089	UBE2N	Ubiquitin-conjugating enzyme E2 N	60.432	63	53	10	152	17.1	O	O	O	O	O
P61148	FGF1	Fibroblast growth factor 1	32.297	46	12	7	155	17.4	O	O	O	O	O
P61161	ACTR2	Actin-related protein 2	93.674	42	62	13	394	44.7	O	O	O	O	O
P61164	ACTR1A	Alpha-centractin	90.922	43	51	6	376	42.6	O	O	O	O	O
P61202	COPS2	COP9 signalosome complex subunit 2	89.914	51	43	20	443	51.6	O	O	O	O	O
P61205	ARF3	ADP-ribosylation factor 3	123.698	72	80	4	181	20.6	O	O	O	O	O
P61211	ARL1	ADP-ribosylation factor-like protein 1	24.981	44	9	5	181	20.4	O	O	O	O	O
P61222	ABCE1	ATP-binding cassette sub-family E member 1	141.253	58	63	29	599	67.3	O	O	O	O	O
P61226	RAP2B	Ras-related protein Rap-2b	32.304	54	13	4	183	20.5	O	O	O	O	O
P61255	RPL26	60S ribosomal protein L26	35.605	41	34	11	145	17.2	O	O	O	O	O
P61290	PSME3	Proteasome activator complex subunit 3	42.634	35	13	8	254	29.5	O	O	O	O	O
P61294	RAB6B	Ras-related protein Rab-6B	55.773	52	27	5	208	23.4	O	O	O	O	O
P61358	RPL27	60S ribosomal protein L27	30.984	51	19	7	136	15.8	O	O	O	O	O
P61458	PCBD1	Pterin-4-alpha-carbinolamine dehydratase	5.454	16	5	1	104	12	O	O	O	O	O
P61514	RPL37A	60S ribosomal protein L37a	13.922	49	5	4	92	10.3	O	O	O	O	O
P61600	NAA20	N-alpha-acetyltransferase 20	9.835	20	4	3	178	20.4	O	O	O	O	O
P61620	SEC61A1	Protein transport protein Sec61 subunit alpha isoform 1	33.815	14	14	3	476	52.2	O	O	O	O	O
P61750	ARF4	ADP-ribosylation factor 4	64.485	62	38	3	180	20.4	O	O	O	O	O
P61759	VBP1	Prefoldin subunit 3	41.843	54	22	10	196	22.4	O	O	O	O	O
P61804	DAD1	Dolichyl-diphosphooligosaccharide--protein glycosyltransferase subunit DAD1	10.21	29	7	3	113	12.5	O	O	O	O	O
P61922	ABAT	4-aminobutyrate aminotransferase, mitochondrial	100.374	44	34	17	500	56.4	O	O	O	O	O
P61924	COPZ1	Coatomer subunit zeta-1	27.728	31	8	5	177	20.2	O	O	O	O	O
P61939	SERPINA7	Thyroxine-binding globulin	4.876	4	2	2	418	47	O	O	O	O	O
P61953	GNG11	Guanine nucleotide-binding protein G(I)/G(S)/G(O) subunit gamma-11	11.117	52	7	3	73	8.5	O	O	O	O	O
P61957	SUMO2	Small ubiquitin-related modifier 2	14.611	35	9	2	95	10.9	O	O	O	O	O
P61961	UFM1	Ubiquitin-fold modifier 1	31.029	59	7	3	85	9.1	O	O	O	O	O
P61963	DCAF7	DDB1- and CUL4-associated factor 7	26.114	24	13	7	342	38.9	O	O	O	O	O
P61965	WDR5	WD repeat-containing protein 5	16.752	24	11	5	334	36.6	O	O	O	O	O
P61967	AP1S1	AP-1 complex subunit sigma-1A	11.226	20	3	2	158	18.7	O	O	O	O	O
P61971	NUTF2	Nuclear transport factor 2	42.232	94	38	6	127	14.5	O	O	O	O	O
P61979	HNRNPK	Heterogeneous nuclear ribonucleoprotein K	133.887	61	78	25	463	50.9	O	O	O	O	O
P61982	YWHAG	14-3-3 protein gamma	148.115	69	131	11	247	28.3	O	O	O	O	O
P62046	LRCH1	Leucine-rich repeat and calponin homology domain-containing protein 1	20.842	8	7	3	709	79	O	O	O	O	O
P62069	USP46	Ubiquitin carboxyl-terminal hydrolase 46	10.124	7	3	2	366	42.4	O	O	O	O	O
P62071	RRAS2	Ras-related protein R-Ras2	71.297	61	41	9	204	23.4	O	O	O	O	O
P62073	TIMM10	Mitochondrial import inner membrane translocase subunit Tim10	67.298	61	63	6	90	10.3	O	O	O	O	O
P62075	TIMM13	Mitochondrial import inner membrane translocase subunit Tim13	31.105	53	24	4	95	10.5	O	O	O	O	O
P62077	TIMM8B	Mitochondrial import inner membrane translocase subunit Tim8 B	11.648	45	7	4	83	9.3	O	O	O	O	O
P62082	RPS7	40S ribosomal protein S7	84.58	62	49	14	194	22.1	O	O	O	O	O
P62137	PPP1CA	Serine/threonine-protein phosphatase PP1-alpha catalytic subunit	93.103	66	50	5	330	37.5	O	O	O	O	O
P62141	PPP1CB	Serine/threonine-protein phosphatase PP1-beta catalytic subunit	107.753	65	62	9	327	37.2	O	O	O	O	O
P62192	PSMC1	26S proteasome regulatory subunit 4	165.724	68	80	26	440	49.2	O	O	O	O	O
P62196	PSMC5	26S proteasome regulatory subunit 8	147.053	61	77	22	406	45.6	O	O	O	O	O
P62242	RPS8	40S ribosomal protein S8	65.051	60	45	13	208	24.2	O	O	O	O	O
P62245	RPS15A	40S ribosomal protein S15a	42.69	63	34	8	130	14.8	O	O	O	O	O
P62254	UBE2G1	Ubiquitin-conjugating enzyme E2 G1	18.562	29	5	3	170	19.5	O	O	O	O	O
P62257	UBE2H	Ubiquitin-conjugating enzyme E2 H	15.586	20	8	4	183	20.6	O	O	O	O	O
P62259	YWHAE	14-3-3 protein epsilon	245.461	78	246	23	255	29.2	O	O	O	O	O
P62264	RPS14	40S ribosomal protein S14	61.744	42	32	10	151	16.3	O	O	O	O	O
P62267	RPS23	40S ribosomal protein S23	49.601	53	17	7	143	15.8	O	O	O	O	O
P62270	RPS18	40S ribosomal protein S18	49.269	53	31	12	152	17.7	O	O	O	O	O
P62274	RPS29	40S ribosomal protein S29	6.995	34	3	2	56	6.7	O	O	O	O	O
P62281	RPS11	40S ribosomal protein S11	50.154	52	32	14	158	18.4	O	O	O	O	O
P62301	RPS13	40S ribosomal protein S13	56.77	66	55	15	151	17.2	O	O	O	O	O
P62305	SNRPE	Small nuclear ribonucleoprotein E	10.389	25	6	2	92	10.8	O	O	O	O	O
P62307	SNRPF	Small nuclear ribonucleoprotein F	7.243	15	2	1	86	9.7	O	O	O	O	O
P62309	SNRPG	Small nuclear ribonucleoprotein G	15.52	37	9	5	76	8.5	O	O	O	O	O
P62311	LSM3	U6 snRNA-associated Sm-like protein LSm3	12.759	23	6	3	102	11.8	O	O	O	O	O
P62313	LSM6	U6 snRNA-associated Sm-like protein LSm6	3.505	14	1	1	80	9.1	O	O	O	O	O
P62315	SNRPD1	Small nuclear ribonucleoprotein Sm D1	8.301	11	3	2	119	13.3	O	O	O	O	O
P62317	SNRPD2	Small nuclear ribonucleoprotein Sm D2	42.454	53	24	10	118	13.5	O	O	O	O	O
P62320	SNRPD3	Small nuclear ribonucleoprotein Sm D3	13.356	32	6	3	126	13.9	O	O	O	O	O
P62331	ARF6	ADP-ribosylation factor 6	43.163	62	17	7	175	20.1	O	O	O	O	O
P62334	PSMC6	26S proteasome regulatory subunit 10B	135.182	63	62	22	389	44.1	O	O	O	O	O
P62342	SELENOT	Thioredoxin reductase-like selenoprotein T	11.45	15	4	3	195	22.3	O	O	O	O	O
P62488	POLR2G	DNA-directed RNA polymerase II subunit RPB7	19.212	40	7	6	172	19.3	O	O	O	O	O
P62492	RAB11A	Ras-related protein Rab-11A	58.427	59	37	1	216	24.4	O	O	O	O	O
P62500	TSC22D1	TSC22 domain family protein 1	15.752	8	7	3	1077	109.7	O	O	O	O	O
P62627	DYNLRB1	Dynein light chain roadblock-type 1	41.746	83	15	6	96	11	O	O	O	O	O
P62631	EEF1A2	Elongation factor 1-alpha 2	207.551	60	267	17	463	50.4	O	O	O	O	O
P62700	YPEL5	Protein yippee-like 5	21.74	30	6	3	121	13.8	O	O	O	O	O
P62702	RPS4X	40S ribosomal protein S4, X isoform	102.69	65	66	21	263	29.6	O	O	O	O	O
P62715	PPP2CB	Serine/threonine-protein phosphatase 2A catalytic subunit beta isoform	91.123	64	46	2	309	35.6	O	O	O	O	O
P62717	RPL18A	60S ribosomal protein L18a	38.106	44	29	8	176	20.7	O	O	O	O	O
P62737	ACTA2	Actin, aortic smooth muscle	500.268	79	1887	3	377	42	O	O	O	O	O
P62743	AP2S1	AP-2 complex subunit sigma	31.578	43	17	6	142	17	O	O	O	O	O
P62746	RHOB	Rho-related GTP-binding protein RhoB	41.39	34	24	6	196	22.1	O	O	O	O	O
P62748	HPCAL1	Hippocalcin-like protein 1	32.198	53	14	7	193	22.3	O	O	O	O	O
P62751	RPL23A	60S ribosomal protein L23a	47.199	51	31	10	156	17.7	O	O	O	O	O
P62754	RPS6	40S ribosomal protein S6	88.181	40	38	14	249	28.7	O	O	O	O	O
P62761	VSNL1	Visinin-like protein 1	5.815	12	2	2	191	22.1	O	O	O	O	O
P62774	MTPN	Myotrophin	24.85	55	11	6	118	12.9	O	O	O	O	O
P62806	H4C1	Histone H4	125.829	59	179	15	103	11.4	O	O	O	O	O
P62814	ATP6V1B2	V-type proton ATPase subunit B, brain isoform	126.981	56	47	21	511	56.5	O	O	O	O	O
P62821	RAB1A	Ras-related protein Rab-1A	150.513	76	85	9	205	22.7	O	O	O	O	O
P62823	RAB3C	Ras-related protein Rab-3C	13.177	22	5	2	227	25.9	O	O	O	O	O
P62827	RAN	GTP-binding nuclear protein Ran	67.946	38	24	10	216	24.4	O	O	O	O	O
P62830	RPL23	60S ribosomal protein L23	70.595	69	34	11	140	14.9	O	O	O	O	O
P62835	RAP1A	Ras-related protein Rap-1A	88.101	74	48	4	184	21	O	O	O	O	O
P62838	UBE2D2	Ubiquitin-conjugating enzyme E2 D2	9.046	12	6	2	147	16.7	O	O	O	O	O
P62843	RPS15	40S ribosomal protein S15	36.863	21	38	2	145	17	O	O	O	O	O
P62849	RPS24	40S ribosomal protein S24	36.558	30	22	5	133	15.4	O	O	O	O	O
P62852	RPS25	40S ribosomal protein S25	21.712	43	18	7	125	13.7	O	O	O	O	O
P62855	RPS26	40S ribosomal protein S26	20.751	40	14	4	115	13	O	O	O	O	O
P62858	RPS28	40S ribosomal protein S28	24.498	41	23	4	69	7.8	O	O	O	O	O
P62862	FAU	40S ribosomal protein S30	17.722	20	8	3	59	6.6	O	O	O	O	O
P62869	ELOB	Elongin-B	49.096	85	25	10	118	13.2	O	O	O	O	O
P62874	GNB1	Guanine nucleotide-binding protein G(I)/G(S)/G(T) subunit beta-1	79.007	47	45	4	340	37.4	O	O	O	O	O
P62880	GNB2	Guanine nucleotide-binding protein G(I)/G(S)/G(T) subunit beta-2	104.961	46	50	6	340	37.3	O	O	O	O	O
P62881	GNB5	Guanine nucleotide-binding protein subunit beta-5	25.335	17	9	7	395	43.5	O	O	O	O	O
P62889	RPL30	60S ribosomal protein L30	45.073	72	24	10	115	12.8	O	O	O	O	O
P62897	CYCS	Cytochrome c, somatic	215.876	81	414	22	105	11.6	O	O	O	O	O
P62900	RPL31	60S ribosomal protein L31	35.774	54	27	9	125	14.5	O	O	O	O	O
P62908	RPS3	40S ribosomal protein S3	107.433	71	81	20	243	26.7	O	O	O	O	O
P62911	RPL32	60S ribosomal protein L32	47.65	50	20	11	135	15.9	O	O	O	O	O
P62915	GTF2B	Transcription initiation factor IIB	12.474	15	7	4	316	34.8	O	O	O	O	O
P62918	RPL8	60S ribosomal protein L8	44.077	46	29	15	257	28	O	O	O	O	O
P62932	FBXO40	F-box only protein 40	96.324	39	35	23	710	79.9	O	O	O	O	O
P62960	YBX1	Y-box-binding protein 1	58.595	46	29	6	322	35.7	O	O	O	O	O
P62962	PFN1	Profilin-1	102.505	92	89	11	140	14.9	O	O	O	O	O
P62983	RPS27A	Ubiquitin-40S ribosomal protein S27a	82.737	73	59	15	156	17.9	O	O	O	O	O
P62996	TRA2B	Transformer-2 protein homolog beta	45.716	20	20	5	288	33.6	O	O	O	O	O
P63001	RAC1	Ras-related C3 botulinum toxin substrate 1	55.406	39	27	4	192	21.4	O	O	O	O	O
P63005	PAFAH1B1	Platelet-activating factor acetylhydrolase IB subunit alpha	119.436	45	59	21	410	46.6	O	O	O	O	O
P63011	RAB3A	Ras-related protein Rab-3A	53.979	46	18	4	220	25	O	O	O	O	O
P63017	HSPA8	Heat shock cognate 71 kDa protein	416.317	66	463	28	646	70.8	O	O	O	O	O
P63024	VAMP3	Vesicle-associated membrane protein 3	65.69	40	18	2	103	11.5	O	O	O	O	O
P63028	TPT1	Translationally-controlled tumor protein	53.686	37	40	6	172	19.5	O	O	O	O	O
P63030	MPC1	Mitochondrial pyruvate carrier 1	35.129	49	36	7	109	12.4	O	O	O	O	O
P63034	CYTH2	Cytohesin-2	7.115	8	4	1	400	46.6	O	O	O	O	O
P63037	DNAJA1	DnaJ homolog subfamily A member 1	60.809	38	23	12	397	44.8	O	O	O	O	O
P63038	HSPD1	60 kDa heat shock protein, mitochondrial	680.478	82	919	51	573	60.9	O	O	O	O	O
P63044	VAMP2	Vesicle-associated membrane protein 2	57.193	34	13	1	116	12.7	O	O	O	O	O
P63073	EIF4E	Eukaryotic translation initiation factor 4E	45.721	30	23	7	217	25	O	O	O	O	O
P63082	ATP6V0C	V-type proton ATPase 16 kDa proteolipid subunit	3.764	12	2	1	155	15.8	O	O	O	O	O
P63085	MAPK1	Mitogen-activated protein kinase 1	76.845	59	37	12	358	41.2	O	O	O	O	O
P63087	PPP1CC	Serine/threonine-protein phosphatase PP1-gamma catalytic subunit	87.175	58	41	3	323	37	O	O	O	O	O
P63094	GNAS	Guanine nucleotide-binding protein G(s) subunit alpha isoforms short	76.819	50	37	15	394	45.6	O	O	O	O	O
P63101	YWHAZ	14-3-3 protein zeta/delta	171.828	69	123	15	245	27.8	O	O	O	O	O
P63139	NFYB	Nuclear transcription factor Y subunit beta	5.025	8	3	2	207	22.8	O	O	O	O	O
P63147	UBE2B	Ubiquitin-conjugating enzyme E2 B	21.841	46	8	3	152	17.3	O	O	O	O	O
P63154	CRNKL1	Crooked neck-like protein 1	20.981	9	7	5	690	83.4	O	O	O	O	O
P63158	HMGB1	High mobility group protein B1	127.217	40	60	16	215	24.9	O	O	O	O	O
P63168	DYNLL1	Dynein light chain 1, cytoplasmic	32.761	47	13	3	89	10.4	O	O	O	O	O
P63213	GNG2	Guanine nucleotide-binding protein G(I)/G(S)/G(O) subunit gamma-2	18.148	55	6	4	71	7.8	O	O	O	O	O
P63242	EIF5A	Eukaryotic translation initiation factor 5A-1	68.606	56	53	11	154	16.8	O	O	O	O	O
P63248	PKIA	cAMP-dependent protein kinase inhibitor alpha	18.491	42	7	3	76	8	O	O	O	O	O
P63250	KCNJ3	G protein-activated inward rectifier potassium channel 1	17.714	17	7	5	501	56.5	O	O	O	O	O
P63254	CRIP1	Cysteine-rich protein 1	5.819	29	13	2	77	8.5	O	O	O	O	O
P63271	SUPT4H1A	Transcription elongation factor SPT4-A	3.877	14	2	1	117	13.2	O	O	O	O	O
P63276	RPS17	40S ribosomal protein S17	71.811	63	40	12	135	15.5	O	O	O	O	O
P63280	UBE2I	SUMO-conjugating enzyme UBC9	20.161	34	14	6	158	18	O	O	O	O	O
P63321	RALA	Ras-related protein Ral-A	62.921	53	28	8	206	23.5	O	O	O	O	O
P63323	RPS12	40S ribosomal protein S12	28.552	42	15	6	132	14.5	O	O	O	O	O
P63325	RPS10	40S ribosomal protein S10	55.415	62	49	11	165	18.9	O	O	O	O	O
P63328	PPP3CA	Serine/threonine-protein phosphatase 2B catalytic subunit alpha isoform	47.421	27	32	7	521	58.6	O	O	O	O	O
P63330	PPP2CA	Serine/threonine-protein phosphatase 2A catalytic subunit alpha isoform	87.083	61	45	1	309	35.6	O	O	O	O	O
P67778	PHB	Prohibitin	178.18	90	151	24	272	29.8	O	O	O	O	O
P67871	CSNK2B	Casein kinase II subunit beta	47.412	42	17	6	215	24.9	O	O	O	O	O
P67984	RPL22	60S ribosomal protein L22	42.759	70	28	7	128	14.8	O	O	O	O	O
P68037	UBE2L3	Ubiquitin-conjugating enzyme E2 L3	61.625	69	27	9	154	17.9	O	O	O	O	O
P68040	RACK1	Receptor of activated protein C kinase 1	118.568	74	71	22	317	35.1	O	O	O	O	O
P68134	ACTA1	Actin, alpha skeletal muscle	499.062	79	1648	2	377	42	O	O	O	O	O
P68181	PRKACB	cAMP-dependent protein kinase catalytic subunit beta	81.479	48	42	9	351	40.7	O	O	O	O	O
P68254	YWHAQ	14-3-3 protein theta	115.074	69	93	15	245	27.8	O	O	O	O	O
P68368	TUBA4A	Tubulin alpha-4A chain	291.606	64	236	8	448	49.9	O	O	O	O	O
P68369	TUBA1A	Tubulin alpha-1A chain	295.725	64	238	1	451	50.1	O	O	O	O	O
P68372	TUBB4B	Tubulin beta-4B chain	326.137	72	359	1	445	49.8	O	O	O	O	O
P68373	TUBA1C	Tubulin alpha-1C chain	252.728	63	224	2	449	49.9	O	O	O	O	O
P68510	YWHAH	14-3-3 protein eta	142.301	68	102	14	246	28.2	O	O	O	O	O
P69566	RANBP9	Ran-binding protein 9	13.133	8	4	3	653	71	O	O	O	O	O
P70122	SBDS	Ribosome maturation protein SBDS	74.407	50	30	16	250	28.8	O	O	O	O	O
P70158	SMPDL3A	Acid sphingomyelinase-like phosphodiesterase 3a	6.894	9	7	3	445	49.8	O	O	O	O	O
P70168	KPNB1	Importin subunit beta-1	174.206	39	70	26	876	97.1	O	O	O	O	O
P70170	ABCC9	ATP-binding cassette sub-family C member 9	135.738	29	60	34	1546	174.1	O	O	O	O	O
P70180	NPR3	Atrial natriuretic peptide receptor 3	42.895	25	20	14	536	59.8	O	O	O	O	O
P70181	PIP5K1B	Phosphatidylinositol 4-phosphate 5-kinase type-1 beta	10.677	6	5	1	539	60.8	O	O	O	O	O
P70182	PIP5K1A	Phosphatidylinositol 4-phosphate 5-kinase type-1 alpha	13.669	7	6	1	546	60.4	O	O	O	O	O
P70188	KIFAP3	Kinesin-associated protein 3	8.132	4	4	2	793	91.2	O	O	O	O	O
P70193	LRIG1	Leucine-rich repeats and immunoglobulin-like domains protein 1	7.269	2	3	2	1091	119.1	O	O	O	O	O
P70195	PSMB7	Proteasome subunit beta type-7	56.235	44	36	11	277	29.9	O	O	O	O	O
P70196	TRAF6	TNF receptor-associated factor 6	5.293	2	2	1	530	60	O	O	O	O	O
P70202	LXN	Latexin	6.727	9	4	2	222	25.5	O	O	O	O	O
P70206	PLXNA1	Plexin-A1	11.379	3	9	2	1894	211	O	O	O	O	O
P70207	PLXNA2	Plexin-A2	12.486	3	8	1	1894	211.4	X	O	X	O	X
P70213	FV1	Friend virus susceptibility protein 1	38.825	25	13	7	459	52	O	O	O	O	O
P70218	MAP4K1	Mitogen-activated protein kinase kinase kinase kinase 1	3.237	1	4	1	827	91.5	O	O	O	O	O
P70224	GIMAP1	GTPase IMAP family member 1	5.046	4	2	1	277	30.8	O	O	O	O	O
P70227	ITPR3	Inositol 1,4,5-trisphosphate receptor type 3	31.012	5	14	9	2670	304.1	O	O	O	O	O
P70232	CHL1	Neural cell adhesion molecule L1-like protein	22.57	9	10	7	1209	135	O	O	O	O	O
P70236	MAP2K6	Dual specificity mitogen-activated protein kinase kinase 6	38.97	35	18	8	334	37.4	O	O	O	O	O
P70245	EBP	3-beta-hydroxysteroid-Delta(8),Delta(7)-isomerase	7.6	10	4	2	230	26.2	O	O	O	O	O
P70255	NFIC	Nuclear factor 1 C-type	19.665	15	8	4	439	48.7	O	O	O	O	O
P70257	NFIX	Nuclear factor 1 X-type	24.43	22	8	4	488	53.4	O	O	O	O	O
P70261	PALD1	Paladin	50.278	20	22	15	859	96.7	O	O	O	O	O
P70265	PFKFB2	6-phosphofructo-2-kinase/fructose-2,6-bisphosphatase 2	84.469	39	35	18	519	59.9	O	O	O	O	O
P70266	PFKFB1	6-phosphofructo-2-kinase/fructose-2,6-bisphosphatase 1	50.898	33	23	13	471	54.8	O	O	O	O	O
P70268	PKN1	Serine/threonine-protein kinase N1	75.319	22	29	16	946	104.3	O	O	O	O	O
P70269	CTSE	Cathepsin E	3.398	3	3	1	397	42.9	O	O	O	O	O
P70271	PDLIM4	PDZ and LIM domain protein 4	41.828	35	17	9	330	35.5	O	O	O	O	O
P70274	SELENOP	Selenoprotein P	11.117	6	4	2	380	42.7	O	O	O	O	O
P70279	SURF6	Surfeit locus protein 6	3.847	5	2	2	355	41.2	O	O	O	O	O
P70280	VAMP7	Vesicle-associated membrane protein 7	29.012	35	11	7	220	25	O	O	O	O	O
P70288	HDAC2	Histone deacetylase 2	43.395	25	16	7	488	55.3	O	O	O	O	O
P70290	MPP1	55 kDa erythrocyte membrane protein	63.806	44	27	15	466	52.2	O	O	O	O	O
P70295	AUP1	Lipid droplet-regulating VLDL assembly factor AUP1	15.454	13	9	6	410	46.1	O	O	O	O	O
P70296	PEBP1	Phosphatidylethanolamine-binding protein 1	104.923	96	78	13	187	20.8	O	O	O	O	O
P70297	STAM	Signal transducing adapter molecule 1	44.808	24	20	10	548	59.7	O	O	O	O	O
P70302	STIM1	Stromal interaction molecule 1	37.4	18	15	11	685	77.5	O	O	O	O	O
P70303	CTPS2	CTP synthase 2	14.208	7	6	4	586	65.5	O	O	O	O	O
P70313	NOS3	Nitric oxide synthase, endothelial	80.595	20	33	21	1202	132.8	O	O	O	O	O
P70315	WAS	Wiskott-Aldrich syndrome protein homolog	4.065	3	2	1	520	54.2	O	O	O	O	O
P70318	TIAL1	Nucleolysin TIAR	29.582	21	12	5	392	43.4	O	O	O	O	O
P70324	TBX3	T-box transcription factor TBX3	6.069	6	2	2	741	79.1	O	O	O	O	O
P70326	TBX5	T-box transcription factor TBX5	7.717	6	2	2	518	57.8	O	O	O	O	O
P70333	HNRNPH2	Heterogeneous nuclear ribonucleoprotein H2	112.636	36	42	7	449	49.2	O	O	O	O	O
P70335	ROCK1	Rho-associated protein kinase 1	118.659	26	54	27	1354	158.1	O	O	O	O	O
P70336	ROCK2	Rho-associated protein kinase 2	206.989	37	85	42	1388	160.5	O	O	O	O	O
P70340	SMAD1	Mothers against decapentaplegic homolog 1	14.185	9	6	2	465	52.1	O	O	O	O	O
P70345	BCL2L2	Bcl-2-like protein 2	5.293	10	2	2	193	20.8	O	O	O	O	O
P70349	HINT1	Histidine triad nucleotide-binding protein 1	31.122	79	16	8	126	13.8	O	O	O	O	O
P70353	NFYC	Nuclear transcription factor Y subunit gamma	6.826	6	3	2	335	37.2	O	O	O	O	O
P70362	UFD1	Ubiquitin recognition factor in ER-associated degradation protein 1	59.734	40	26	13	307	34.5	O	O	O	O	O
P70372	ELAVL1	ELAV-like protein 1	44.999	43	30	11	326	36.1	O	O	O	O	O
P70375	F7	Coagulation factor VII	9.267	9	4	3	446	50.2	O	O	O	O	O
P70377	FGF13	Fibroblast growth factor 13	12.397	15	4	3	245	27.6	O	O	O	O	O
P70387	HFE	Hereditary hemochromatosis protein homolog	10.782	15	4	3	359	40.5	O	O	O	O	O
P70388	RAD50	DNA repair protein RAD50	14.408	3	4	3	1312	153.4	O	O	O	O	O
P70389	IGFALS	Insulin-like growth factor-binding protein complex acid labile subunit	39.967	16	11	8	603	66.9	O	O	O	O	O
P70398	USP9X	Probable ubiquitin carboxyl-terminal hydrolase FAF-X	226.842	27	108	56	2559	290.5	O	O	O	O	O
P70399	TP53BP1	TP53-binding protein 1	28.081	7	10	8	1969	212.6	O	O	O	O	O
P70403	CUX1	Protein CASP	43.447	22	16	3	678	77.2	O	O	O	O	O
P70404	IDH3G	Isocitrate dehydrogenase [NAD] subunit gamma 1, mitochondrial	165.49	54	170	18	393	42.8	O	O	O	O	O
P70414	SLC8A1	Sodium/calcium exchanger 1	137.391	29	70	27	970	108	O	O	O	O	O
P70426	RIT1	GTP-binding protein Rit1	27.326	31	9	5	219	25.2	O	O	O	O	O
P70428	EXT2	Exostosin-2	16.19	9	5	4	718	82	O	O	O	O	O
P70441	SLC9A3R1	Na(+)/H(+) exchange regulatory cofactor NHE-RF1	19.192	15	6	5	355	38.6	O	O	O	O	O
P70445	EIF4EBP2	Eukaryotic translation initiation factor 4E-binding protein 2	9.92	28	5	3	120	12.9	O	O	O	O	O
P70451	FER	Tyrosine-protein kinase Fer	27.246	12	14	9	823	94.5	O	O	O	O	O
P70452	STX4	Syntaxin-4	39.802	35	17	9	298	34.1	O	O	O	O	O
P70453	PDE7A	High affinity cAMP-specific 3',5'-cyclic phosphodiesterase 7A	5.396	4	2	1	456	52.5	O	O	O	O	O
P70460	VASP	Vasodilator-stimulated phosphoprotein	76.916	39	36	17	375	39.6	O	O	O	O	O
P70662	LDB1	LIM domain-binding protein 1	3.453	4	2	1	411	46.5	O	O	O	O	O
P70663	SPARCL1	SPARC-like protein 1	18.645	8	5	4	650	72.2	O	O	O	O	O
P70665	SIAE	Sialate O-acetylesterase	11.714	6	3	3	541	60.7	O	O	O	O	O
P70670	NACA	Nascent polypeptide-associated complex subunit alpha, muscle-specific form	734.126	64	385	106	2187	220.4	O	O	O	O	O
P70671	IRF3	Interferon regulatory factor 3	22.016	24	8	6	419	46.8	O	O	O	O	O
P70677	CASP3	Caspase-3	6.107	12	4	2	277	31.5	O	O	O	O	O
P70695	FBP2	Fructose-1,6-bisphosphatase isozyme 2	89.957	42	32	17	339	36.9	O	O	O	O	O
P70697	UROD	Uroporphyrinogen decarboxylase	61.979	46	21	12	367	40.7	O	O	O	O	O
P70698	CTPS1	CTP synthase 1	46.438	23	21	12	591	66.6	O	O	O	O	O
P70699	GAA	Lysosomal alpha-glucosidase	84.374	29	33	17	953	106.2	O	O	O	O	O
P70704	ATP8A1	Phospholipid-transporting ATPase IA	72.948	18	30	19	1164	131.3	O	O	O	O	O
P80313	CCT7	T-complex protein 1 subunit eta	177.247	57	76	29	544	59.6	O	O	O	O	O
P80314	CCT2	T-complex protein 1 subunit beta	260.463	70	131	36	535	57.4	O	O	O	O	O
P80315	CCT4	T-complex protein 1 subunit delta	148.716	67	70	29	539	58	O	O	O	O	O
P80316	CCT5	T-complex protein 1 subunit epsilon	190.348	73	94	36	541	59.6	O	O	O	O	O
P80317	CCT6A	T-complex protein 1 subunit zeta	121.938	45	63	18	531	58	O	O	O	O	O
P80318	CCT3	T-complex protein 1 subunit gamma	188.632	64	118	38	545	60.6	O	O	O	O	O
P81117	NUCB2	Nucleobindin-2	69.506	41	21	14	420	50.3	O	O	O	O	O
P81270	ERG	Transcriptional regulator ERG	9.108	9	3	2	486	54.6	O	O	O	O	O
P82198	TGFBI	Transforming growth factor-beta-induced protein ig-h3	130.021	45	55	22	683	74.6	O	O	O	O	O
P82343	RENBP	N-acylglucosamine 2-epimerase	4.944	6	4	3	430	49.7	O	O	O	O	O
P82347	SGCD	Delta-sarcoglycan	88.285	58	38	15	289	32.1	O	O	O	O	O
P82348	SGCG	Gamma-sarcoglycan	39.296	29	18	8	291	32.1	O	O	O	O	O
P82349	SGCB	Beta-sarcoglycan	76.999	48	41	12	320	34.9	O	O	O	O	O
P82350	SGCA	Alpha-sarcoglycan	98.457	51	68	21	387	43.3	O	O	O	O	O
P83093	STIM2	Stromal interaction molecule 2	10.615	5	4	1	746	83.9	O	O	O	O	O
P83510	TNIK	Traf2 and NCK-interacting protein kinase	22.219	6	10	1	1323	150.3	O	O	O	O	O
P83741	WNK1	Serine/threonine-protein kinase WNK1	60.375	8	26	14	2377	250.8	O	O	O	O	O
P83870	PHF5A	PHD finger-like domain-containing protein 5A	6.494	22	4	3	110	12.4	O	O	O	O	O
P83877	TXNL4A	Thioredoxin-like protein 4A	11.098	52	7	4	142	16.8	O	O	O	O	O
P83882	RPL36A	60S ribosomal protein L36a	15.193	25	12	4	106	12.4	O	O	O	O	O
P83887	TUBG1	Tubulin gamma-1 chain	26.081	25	13	7	451	51.1	O	O	O	O	O
P83917	CBX1	Chromobox protein homolog 1	40.765	30	29	6	185	21.4	O	O	O	O	O
P83940	ELOC	Elongin-C	27.37	39	13	3	112	12.5	O	O	O	O	O
P84084	ARF5	ADP-ribosylation factor 5	89.975	72	52	5	180	20.5	O	O	O	O	O
P84089	ERH	Enhancer of rudimentary homolog	9.923	24	6	3	104	12.3	O	O	O	O	O
P84091	AP2M1	AP-2 complex subunit mu	101.201	47	52	21	435	49.6	O	O	O	O	O
P84096	RHOG	Rho-related GTP-binding protein RhoG	48.701	51	17	8	191	21.3	O	O	O	O	O
P84099	RPL19	60S ribosomal protein L19	49.699	36	28	11	196	23.5	O	O	O	O	O
P84104	SRSF3	Serine/arginine-rich splicing factor 3	37.921	41	21	7	164	19.3	O	O	O	O	O
P84228	H3C2	Histone H3.2	38.612	65	53	3	136	15.4	O	O	O	O	O
P84244	H3-3A	Histone H3.3	44.279	65	56	3	136	15.3	O	O	O	O	O
P84309	ADCY5	Adenylate cyclase type 5	32.948	7	13	5	1262	139	O	O	O	O	O
P85094	ISOC2A	Isochorismatase domain-containing protein 2A	57.642	62	26	8	206	22.4	O	O	O	O	O
P97287	MCL1	Induced myeloid leukemia cell differentiation protein Mcl-1 homolog	11.498	11	4	4	331	35.2	O	O	O	O	O
P97290	SERPING1	Plasma protease C1 inhibitor	58.095	21	23	9	504	55.5	O	O	O	O	O
P97298	SERPINF1	Pigment epithelium-derived factor	65.44	40	23	15	417	46.2	O	O	O	O	O
P97300	NPTN	Neuroplastin	19.522	16	7	5	397	44.3	O	O	O	O	O
P97304	POLR1D	DNA-directed RNA polymerases I and III subunit RPAC2	4.238	8	2	1	133	15.1	O	O	O	O	O
P97310	MCM2	DNA replication licensing factor MCM2	3.642	2	2	2	904	102	O	O	O	O	O
P97311	MCM6	DNA replication licensing factor MCM6	6.211	3	2	2	821	92.8	O	O	O	O	O
P97314	CSRP2	Cysteine and glycine-rich protein 2	43.726	51	16	9	193	20.9	O	O	O	O	O
P97315	CSRP1	Cysteine and glycine-rich protein 1	47.383	32	22	7	193	20.6	O	O	O	O	O
P97328	KHK	Ketohexokinase	15.724	11	7	3	298	32.7	O	O	O	O	O
P97333	NRP1	Neuropilin-1	75.582	27	23	16	923	102.9	O	O	O	O	O
P97346	NXN	Nucleoredoxin	3.898	5	3	1	435	48.3	O	O	O	O	O
P97351	RPS3A	40S ribosomal protein S3a	128.926	69	76	26	264	29.9	O	O	O	O	O
P97352	S100A13	Protein S100-A13	20.963	42	11	5	98	11.2	O	O	O	O	O
P97355	SMS	Spermine synthase	87.471	47	34	16	366	41.3	O	O	O	O	O
P97363	SPTLC2	Serine palmitoyltransferase 2	17.455	11	5	4	560	62.9	O	O	O	O	O
P97364	SEPHS2	Selenide, water dikinase 2	9.802	12	6	4	452	47.8	O	O	O	O	O
P97370	ATP1B3	Sodium/potassium-transporting ATPase subunit beta-3	50.455	54	24	11	278	31.8	O	O	O	O	O
P97371	PSME1	Proteasome activator complex subunit 1	82.681	52	47	13	249	28.7	O	O	O	O	O
P97372	PSME2	Proteasome activator complex subunit 2	61.438	41	27	10	239	27	O	O	O	O	O
P97376	FRG1	Protein FRG1	7.199	9	3	2	258	29.1	O	O	O	O	O
P97377	CDK2	Cyclin-dependent kinase 2	15.223	14	6	3	346	39	O	O	O	O	O
P97379	G3BP2	Ras GTPase-activating protein-binding protein 2	59.201	32	28	13	482	54.1	O	O	O	O	O
P97384	ANXA11	Annexin A11	100.2	39	49	19	503	54	O	O	O	O	O
P97386	LIG3	DNA ligase 3	35.421	13	10	10	1015	113	O	O	O	O	O
P97390	VPS45	Vacuolar protein sorting-associated protein 45	46.357	18	23	12	570	65	O	O	O	O	O
P97393	ARHGAP5	Rho GTPase-activating protein 5	28.254	7	14	9	1501	172	O	O	O	O	O
P97411	ICA1	Islet cell autoantigen 1	3.422	2	1	1	478	54.3	O	O	O	O	O
P97414	KCNQ1	Potassium voltage-gated channel subfamily KQT member 1	7.68	2	2	1	668	74.5	O	O	O	O	O
P97427	CRMP1	Dihydropyrimidinase-related protein 1	30.013	10	22	1	572	62.1	O	O	O	O	O
P97429	ANXA4	Annexin A4	112.9	65	63	23	319	35.9	O	O	O	O	O
P97434	MPRIP	Myosin phosphatase Rho-interacting protein	57.057	18	23	14	1024	116.3	O	O	O	O	O
P97443	SMYD1	Histone-lysine N-methyltransferase Smyd1	186.089	58	134	26	490	56.5	O	O	O	O	O
P97447	FHL1	Four and a half LIM domains protein 1	63.248	46	30	12	280	31.9	O	O	O	O	O
P97449	ANPEP	Aminopeptidase N	150.218	35	60	31	966	109.6	O	O	O	O	O
P97450	ATP5PF	ATP synthase-coupling factor 6, mitochondrial	97.746	56	132	10	108	12.5	O	O	O	O	O
P97452	BOP1	Ribosome biogenesis protein BOP1	16.132	6	4	3	732	82.5	O	O	O	O	O
P97457	MYLPF	Myosin regulatory light chain 2, skeletal muscle isoform	9.598	21	2	2	169	18.9	O	O	O	O	O
P97461	RPS5	40S ribosomal protein S5	56.981	40	27	12	204	22.9	O	O	O	O	O
P97464	EXT1	Exostosin-1	5.044	2	1	1	746	86.3	O	O	O	O	O
P97465	DOK1	Docking protein 1	8.183	10	4	3	482	52.4	O	O	O	O	O
P97467	PAM	Peptidyl-glycine alpha-amidating monooxygenase	146.397	33	80	31	979	108.9	O	O	O	O	O
P97470	PPP4C	Serine/threonine-protein phosphatase 4 catalytic subunit	30.32	24	11	5	307	35.1	O	O	O	O	O
P97471	SMAD4	Mothers against decapentaplegic homolog 4	14.711	8	9	5	551	60.3	O	O	O	O	O
P97473	TARBP2	RISC-loading complex subunit TARBP2	10.76	9	5	3	365	38.8	O	O	O	O	O
P97478	COQ7	5-demethoxyubiquinone hydroxylase, mitochondrial	58.679	59	36	11	217	24	O	O	O	O	O
P97479	MYO7A	Unconventional myosin-VIIa	4.231	1	1	1	2215	254.8	O	O	O	O	O
P97480	EYA3	Eyes absent homolog 3	7.632	7	4	2	510	55.9	O	O	O	O	O
P97493	TXN2	Thioredoxin, mitochondrial	38.174	42	20	6	166	18.2	O	O	O	O	O
P97494	GCLC	Glutamate--cysteine ligase catalytic subunit	33.697	17	10	8	637	72.5	O	O	O	O	O
P97496	SMARCC1	SWI/SNF complex subunit SMARCC1	29.242	8	11	2	1104	122.8	O	O	O	O	O
P97499	TEP1	Telomerase protein component 1	3.908	1	1	1	2629	291.3	O	O	O	O	O
P97742	CPT1A	Carnitine O-palmitoyltransferase 1, liver isoform	96.505	30	47	19	773	88.2	O	O	O	O	O
P97760	POLR2C	DNA-directed RNA polymerase II subunit RPB3	57.66	43	15	8	275	31.4	O	O	O	O	O
P97765	WBP2	WW domain-binding protein 2	35.076	26	11	7	261	28	O	O	O	O	O
P97770	THUMPD3	THUMP domain-containing protein 3	9.958	8	6	3	505	56.4	O	O	O	O	O
P97789	XRN1	5'-3' exoribonuclease 1	26.814	6	9	8	1719	194.2	O	O	O	O	O
P97792	CXADR	Coxsackievirus and adenovirus receptor homolog	22.928	22	9	6	365	39.9	O	O	O	O	O
P97797	SIRPA	Tyrosine-protein phosphatase non-receptor type substrate 1	12.04	10	4	3	513	56.4	O	O	O	O	O
P97798	NEO1	Neogenin	9.969	4	4	4	1493	163.1	O	O	O	O	O
P97807	FH	Fumarate hydratase, mitochondrial	430.433	74	784	33	507	54.3	O	O	O	O	O
P97819	PLA2G6	85/88 kDa calcium-independent phospholipase A2	7.04	4	2	2	807	89.5	O	O	O	O	O
P97820	MAP4K4	Mitogen-activated protein kinase kinase kinase kinase 4	22.039	7	10	2	1233	140.5	O	O	O	O	O
P97821	CTSC	Dipeptidyl peptidase 1	25.312	18	11	6	462	52.3	O	O	O	O	O
P97822	ANP32E	Acidic leucine-rich nuclear phosphoprotein 32 family member E	40.76	37	16	6	260	29.6	O	O	O	O	O
P97823	LYPLA1	Acyl-protein thioesterase 1	57.362	63	22	9	230	24.7	O	O	O	O	O
P97825	JPT1	Jupiter microtubule associated homolog 1	21.438	28	11	3	154	16.1	O	O	O	O	O
P97855	G3BP1	Ras GTPase-activating protein-binding protein 1	77.562	38	31	12	465	51.8	O	O	O	O	O
P97863	NFIB	Nuclear factor 1 B-type	21.433	10	10	4	570	63.5	O	O	O	O	O
P97864	CASP7	Caspase-7	15.515	17	6	4	303	34	O	O	O	O	O
P97865	PEX7	Peroxisomal targeting signal 2 receptor	16.558	12	5	3	318	35.5	O	O	O	O	O
P97868	RBBP6	E3 ubiquitin-protein ligase RBBP6	4.147	1	1	1	1790	199.5	O	O	O	O	O
P97872	FMO5	Flavin-containing monooxygenase 5	35.316	13	7	5	533	60	O	O	O	O	O
P97873	LOXL1	Lysyl oxidase homolog 1	37.551	17	16	7	607	66.5	O	O	O	O	O
P97927	LAMA4	Laminin subunit alpha-4	294.203	30	134	52	1816	201.7	O	O	O	O	O
P97930	DTYMK	Thymidylate kinase	26.202	35	16	8	212	23.9	O	O	O	O	O
P97931	UNG	Uracil-DNA glycosylase	5.836	6	2	1	306	33.9	O	O	O	O	O
P98064	MASP1	Mannan-binding lectin serine protease 1	12.296	9	6	4	704	79.9	O	O	O	O	O
P98078	DAB2	Disabled homolog 2	49.601	23	17	11	766	82.3	O	O	O	O	O
P98083	SHC1	SHC-transforming protein 1	31.911	14	10	6	579	62.6	O	O	O	O	O
P98086	C1QA	Complement C1q subcomponent subunit A	11.087	17	6	3	245	26	O	O	O	O	O
P98156	VLDLR	Very low-density lipoprotein receptor	87.672	23	39	16	873	96.3	O	O	O	O	O
P98192	GNPAT	Dihydroxyacetone phosphate acyltransferase	93.308	39	44	22	678	76.8	O	O	O	O	O
P98195	ATP9B	Probable phospholipid-transporting ATPase IIB	18.469	5	8	2	1146	128.9	O	O	O	O	O
P98197	ATP11A	Probable phospholipid-transporting ATPase IH	23.55	7	14	7	1187	135.4	O	O	O	O	O
P98203	ARVCF	Armadillo repeat protein deleted in velo-cardio-facial syndrome homolog	90.473	30	37	18	962	105	O	O	O	O	O
P99024	TUBB5	Tubulin beta-5 chain	291.056	73	279	5	444	49.6	O	O	O	O	O
P99026	PSMB4	Proteasome subunit beta type-4	55.453	39	29	7	264	29.1	O	O	O	O	O
P99027	RPLP2	60S acidic ribosomal protein P2	75.042	74	22	7	115	11.6	O	O	O	O	O
P99028	UQCRH	Cytochrome b-c1 complex subunit 6, mitochondrial	44.524	66	47	7	89	10.4	O	O	O	O	O
P99029	PRDX5	Peroxiredoxin-5, mitochondrial	127.815	58	122	13	210	21.9	O	O	O	O	O
Q00262	STX2	Syntaxin-2	23.737	19	7	5	289	33.2	O	O	O	O	O
Q00422	GABPA	GA-binding protein alpha chain	4.406	4	2	2	454	51.3	O	O	O	O	O
Q00493	CPE	Carboxypeptidase E	46.721	30	20	15	476	53.2	O	O	O	O	O
Q00519	XDH	Xanthine dehydrogenase/oxidase	174.626	29	88	34	1335	146.5	O	O	O	O	O
Q00558	F8A1	40-kDa huntingtin-associated protein	8.766	7	3	2	380	40.5	O	O	O	O	O
Q00560	IL6ST	Interleukin-6 receptor subunit beta	23.556	10	12	7	917	102.4	O	O	O	O	O
Q00612	G6PDX	Glucose-6-phosphate 1-dehydrogenase X	50.475	32	27	16	515	59.2	O	O	O	O	O
Q00623	APOA1	Apolipoprotein A-I	146.784	65	128	27	264	30.6	O	O	O	O	O
Q00724	RBP4	Retinol-binding protein 4	27.007	41	9	5	201	23.2	O	O	O	O	O
Q00780	COL8A1	Collagen alpha-1(VIII) chain	3.166	1	2	1	744	73.6	O	O	O	O	O
Q00897	SERPINA1D	Alpha-1-antitrypsin 1-4	222.943	64	195	9	413	46	O	O	O	O	O
Q00898	SERPINA1E	Alpha-1-antitrypsin 1-5	187.735	42	168	9	413	45.9	O	O	O	O	O
Q00915	RBP1	Retinol-binding protein 1	62.003	81	30	12	135	15.8	O	O	O	O	O
Q00993	AXL	Tyrosine-protein kinase receptor UFO	3.558	3	2	1	888	98.1	O	O	O	O	O
Q00PI9	HNRNPUL2	Heterogeneous nuclear ribonucleoprotein U-like protein 2	120.394	35	58	25	745	84.9	O	O	O	O	O
Q01063	PDE4D	cAMP-specific 3',5'-cyclic phosphodiesterase 4D	29.195	13	9	5	747	84.5	O	O	O	O	O
Q01102	SELP	P-selectin	5.913	3	2	2	768	83	O	O	O	O	O
Q01147	CREB1	Cyclic AMP-responsive element-binding protein 1	12.529	18	6	4	327	35.1	O	O	O	O	O
Q01149	COL1A2	Collagen alpha-2(I) chain	118.492	20	67	18	1372	129.5	O	O	O	O	O
Q01231	GJA5	Gap junction alpha-5 protein	3.821	3	1	1	358	40.4	O	O	O	O	O
Q01279	EGFR	Epidermal growth factor receptor	61.911	12	21	12	1210	134.8	O	O	O	O	O
Q01339	APOH	Beta-2-glycoprotein 1	83.471	46	44	15	345	38.6	O	O	O	O	O
Q01341	ADCY6	Adenylate cyclase type 6	54.437	16	20	9	1165	130.2	O	O	O	O	O
Q01405	SEC23A	Protein transport protein Sec23A	147.676	33	65	18	765	86.1	O	O	O	O	O
Q01730	RSU1	Ras suppressor protein 1	89.34	61	57	15	277	31.5	O	O	O	O	O
Q01768	NME2	Nucleoside diphosphate kinase B	132.669	86	173	8	152	17.4	O	O	O	O	O
Q01815	CACNA1C	Voltage-dependent L-type calcium channel subunit alpha-1C	112.675	14	46	25	2139	240	O	O	O	O	O
Q01853	VCP	Transitional endoplasmic reticulum ATPase	538.312	75	309	64	806	89.3	O	O	O	O	O
Q02013	AQP1	Aquaporin-1	39.225	19	22	5	269	28.8	O	O	O	O	O
Q02053	UBA1	Ubiquitin-like modifier-activating enzyme 1	382.035	60	187	52	1058	117.7	O	O	O	O	O
Q02105	C1QC	Complement C1q subcomponent subunit C	3.246	4	2	1	246	26	O	O	O	O	O
Q02111	PRKCQ	Protein kinase C theta type	11.863	7	5	2	707	81.5	O	O	O	O	O
Q02248	CTNNB1	Catenin beta-1	203.455	55	98	27	781	85.4	O	O	O	O	O
Q02257	JUP	Junction plakoglobin	317.48	63	178	36	745	81.7	O	O	O	O	O
Q02357	ANK1	Ankyrin-1	298.054	39	122	58	1862	204.1	O	O	O	O	O
Q02384	SOS2	Son of sevenless homolog 2	9.032	3	4	3	1333	153	O	O	O	O	O
Q02566	MYH6	Myosin-6	3971.51	80	8945	100	1938	223.4	O	O	O	O	O
Q02780	NFIA	Nuclear factor 1 A-type	39.621	29	14	6	532	58.5	O	O	O	O	O
Q02788	COL6A2	Collagen alpha-2(VI) chain	186.061	29	106	33	1034	110.3	O	O	O	O	O
Q02819	NUCB1	Nucleobindin-1	127.107	63	65	27	459	53.4	O	O	O	O	O
Q02858	TEK	Angiopoietin-1 receptor	13.187	6	6	4	1122	125.6	O	O	O	O	O
Q03137	EPHA4	Ephrin type-A receptor 4	26.58	8	6	6	986	109.7	O	O	O	O	O
Q03141	MARK3	MAP/microtubule affinity-regulating kinase 3	24.474	11	12	4	753	84.3	O	O	O	O	O
Q03145	EPHA2	Ephrin type-A receptor 2	3.223	1	2	1	977	108.8	O	O	O	O	O
Q03173	ENAH	Protein enabled homolog	68.23	19	30	16	802	85.8	O	O	O	O	O
Q03249	GALT	Galactose-1-phosphate uridylyltransferase	28.54	23	10	6	379	43.2	O	O	O	O	O
Q03265	ATP5F1A	ATP synthase subunit alpha, mitochondrial	539.613	77	1549	56	553	59.7	O	O	O	O	O
Q03311	BCHE	Cholinesterase	55.18	23	18	12	603	68.4	O	O	O	O	O
Q03350	THBS2	Thrombospondin-2	19.53	7	8	5	1172	129.8	O	O	O	O	O
Q03734	SERPINA3M	Serine protease inhibitor A3M	137.865	50	103	8	418	47	O	O	O	O	O
Q03958	PFDN6	Prefoldin subunit 6	33.41	56	16	8	127	14.4	O	O	O	O	O
Q03963	EIF2AK2	Interferon-induced, double-stranded RNA-activated protein kinase	13.4	7	4	3	515	58.2	O	O	O	O	O
Q04207	RELA	Transcription factor p65	10.918	9	5	3	549	60.2	O	O	O	O	O
Q04447	CKB	Creatine kinase B-type	135.768	67	98	19	381	42.7	O	O	O	O	O
Q04519	SMPD1	Sphingomyelin phosphodiesterase	27.241	13	9	6	627	69.9	O	O	O	O	O
Q04690	NF1	Neurofibromin	21.734	3	9	7	2841	319.4	O	O	O	O	O
Q04735	CDK16	Cyclin-dependent kinase 16	21.63	17	11	3	496	55.9	O	O	O	O	O
Q04736	YES1	Tyrosine-protein kinase Yes	43.704	25	23	6	541	60.6	O	O	O	O	O
Q04750	TOP1	DNA topoisomerase 1	43.301	25	23	15	767	90.8	O	O	O	O	O
Q04857	COL6A1	Collagen alpha-1(VI) chain	274.098	43	189	41	1025	108.4	O	O	O	O	O
Q04899	CDK18	Cyclin-dependent kinase 18	11.161	13	8	2	451	51.8	O	O	O	O	O
Q05020	APOC2	Apolipoprotein C-II	5.358	9	2	1	97	10.7	O	O	O	O	O
Q05144	RAC2	Ras-related C3 botulinum toxin substrate 2	17.755	27	14	1	192	21.4	O	O	O	O	O
Q05186	RCN1	Reticulocalbin-1	46.296	44	22	12	325	38.1	O	O	O	O	O
Q05421	CYP2E1	Cytochrome P450 2E1	5.384	3	2	1	493	56.8	O	O	O	O	O
Q05512	MARK2	Serine/threonine-protein kinase MARK2	41.278	16	19	8	776	86.3	O	O	O	O	O
Q05685	FOLR2	Folate receptor beta	5.974	8	2	2	251	28.8	O	O	O	O	O
Q05793	HSPG2	Basement membrane-specific heparan sulfate proteoglycan core protein	710.173	39	470	111	3707	398	O	O	O	O	O
Q05816	FABP5	Fatty acid-binding protein 5	73.746	73	47	12	135	15.1	O	O	O	O	O
Q05895	THBS3	Thrombospondin-3	27.496	10	8	5	956	104.1	O	O	O	O	O
Q05909	PTPRG	Receptor-type tyrosine-protein phosphatase gamma	13.052	3	5	3	1442	161.1	O	O	O	O	O
Q05920	PC	Pyruvate carboxylase, mitochondrial	289.728	49	130	48	1178	129.6	O	O	O	O	O
Q05921	RNASEL	2-5A-dependent ribonuclease	3.038	1	2	1	735	83.2	O	O	O	O	O
Q059U7	INTU	Protein inturned	3.598	2	2	1	942	104.8	O	O	O	O	O
Q05BC3	EML1	Echinoderm microtubule-associated protein-like 1	129.397	30	59	27	814	89.6	O	O	O	O	O
Q05CL8	LARP7	La-related protein 7	38.915	17	15	9	570	64.8	O	O	O	O	O
Q05D44	EIF5B	Eukaryotic translation initiation factor 5B	170.376	30	55	36	1216	137.5	O	O	O	O	O
Q06138	CAB39	Calcium-binding protein 39	71.831	51	39	17	341	39.8	O	O	O	O	O
Q06180	PTPN2	Tyrosine-protein phosphatase non-receptor type 2	19.426	14	5	4	406	47.3	O	O	O	O	O
Q06185	ATP5ME	ATP synthase subunit e, mitochondrial	73.898	92	131	10	71	8.2	O	O	O	O	O
Q06335	APLP2	Amyloid-like protein 2	18.053	6	6	5	707	80.4	O	O	O	O	O
Q06770	SERPINA6	Corticosteroid-binding globulin	38.559	22	15	9	397	44.7	O	O	O	O	O
Q06806	TIE1	Tyrosine-protein kinase receptor Tie-1	4.072	2	2	1	1134	124.5	X	X	X	X	X
Q06890	CLU	Clusterin	82.198	29	44	14	448	51.6	O	O	O	O	O
Q07076	ANXA7	Annexin A7	78.226	37	55	16	463	49.9	O	O	O	O	O
Q07113	IGF2R	Cation-independent mannose-6-phosphate receptor	111.156	14	43	30	2483	273.6	O	O	O	O	O
Q07235	SERPINE2	Glia-derived nexin	53.162	31	24	11	397	44.2	O	O	O	O	O
Q07417	ACADS	Short-chain specific acyl-CoA dehydrogenase, mitochondrial	309.882	72	362	29	412	44.9	O	O	O	O	O
Q07456	AMBP	Protein AMBP	28.922	17	11	6	349	39	O	O	O	O	O
Q07797	LGALS3BP	Galectin-3-binding protein	27.431	15	7	6	577	64.5	O	O	O	O	O
Q07802	EBF1	Transcription factor COE1	11.18	5	3	2	591	64.4	O	O	O	O	O
Q07813	BAX	Apoptosis regulator BAX	26.92	24	7	3	192	21.4	O	O	O	O	O
Q07968	F13B	Coagulation factor XIII B chain	22.747	10	11	6	669	76.1	O	O	O	O	O
Q08024	CBFB	Core-binding factor subunit beta	20.573	28	6	4	187	22	O	O	O	O	O
Q08091	CNN1	Calponin-1	80.269	48	44	12	297	33.3	O	O	O	O	O
Q08093	CNN2	Calponin-2	58.972	38	29	9	305	33.1	O	O	O	O	O
Q08288	LYAR	Cell growth-regulating nucleolar protein	9.678	7	5	3	388	43.7	O	O	O	O	O
Q08369	GATA4	Transcription factor GATA-4	6.97	7	2	2	441	44.6	O	O	O	O	O
Q08481	PECAM1	Platelet endothelial cell adhesion molecule	90.222	35	41	19	727	81.2	O	O	O	O	O
Q08509	EPS8	Epidermal growth factor receptor kinase substrate 8	54.582	20	15	12	821	91.7	O	O	O	O	O
Q08857	CD36	Platelet glycoprotein 4	128.758	36	85	17	472	52.7	O	O	O	O	O
Q08874	MITF	Microphthalmia-associated transcription factor	7.29	3	2	2	526	58.6	O	O	O	O	O
Q08879	FBLN1	Fibulin-1	30.229	15	15	7	705	78	O	O	O	O	O
Q08943	SSRP1	FACT complex subunit SSRP1	33.204	13	16	9	708	80.8	O	O	O	O	O
Q0GNC1	INF2	Inverted formin-2	14.242	4	6	4	1273	138.5	O	O	O	O	O
Q0II04	NEBL	Nebulette	337.883	81	233	43	452	52.2	O	O	O	O	O
Q0KL01	UBXN2B	UBX domain-containing protein 2B	7.196	8	3	2	331	37.4	O	O	O	O	O
Q0KL02	TRIO	Triple functional domain protein	34.109	5	15	10	3102	347.6	O	O	O	O	O
Q0P5W1	VPS8	Vacuolar protein sorting-associated protein 8 homolog	12.705	4	5	5	1427	161	O	O	O	O	O
Q0P678	ZC3H18	Zinc finger CCCH domain-containing protein 18	11.662	6	5	5	948	105.6	O	O	O	O	O
Q0VBB0	PRELID2	PRELI domain-containing protein 2	16.31	25	5	4	177	20.4	O	O	O	O	O
Q0VBL3	RBM15	RNA-binding protein 15	15.769	4	4	3	962	105.7	O	O	O	O	O
Q0VEE6	ZNF800	Zinc finger protein 800	5.785	2	1	1	662	74.8	O	O	O	O	O
Q0VG49	PTPRA	Uncharacterized protein C15orf61 homolog	6.158	8	2	1	157	18	O	O	O	O	O
Q0VGB7	PPP4R2	Serine/threonine-protein phosphatase 4 regulatory subunit 2	6.355	12	4	3	417	46.5	O	O	O	O	O
Q0VGY8	TANC1	Protein TANC1	33.227	8	15	10	1856	200.7	O	O	O	O	O
Q11011	NPEPPS	Puromycin-sensitive aminopeptidase	247.929	53	122	45	920	103.3	O	O	O	O	O
Q11136	PEPD	Xaa-Pro dipeptidase	47.517	27	21	12	493	55	O	O	O	O	O
Q148V7	RELCH	RAB11-binding protein RELCH	56.176	15	24	12	1216	134.5	O	O	O	O	O
Q148W8	STYXL2	Serine/threonine/tyrosine-interacting-like protein 2	43.805	11	14	11	1138	128.5	O	O	O	O	O
Q149B8	PERM1	PGC-1 and ERR-induced regulator in muscle protein 1	116.155	30	52	14	807	85.1	O	O	O	O	O
Q149T7	PPM1J	Protein phosphatase 1J	10.106	6	4	3	507	55.5	O	O	O	O	O
Q14AI6	RPUSD3	Mitochondrial mRNA pseudouridine synthase Rpusd3	13.887	15	5	4	344	38.1	O	O	O	O	O
Q14AX6	CDK12	Cyclin-dependent kinase 12	3.922	1	3	1	1484	163.6	O	O	O	O	O
Q14C51	PTCD3	Pentatricopeptide repeat domain-containing protein 3, mitochondrial	132.15	47	60	27	685	77.7	O	O	O	O	O
Q14CH7	AARS2	Alanine--tRNA ligase, mitochondrial	77.405	22	26	16	980	106.7	O	O	O	O	O
Q14DH7	ACSS3	Acyl-CoA synthetase short-chain family member 3, mitochondrial	12.486	6	6	3	682	74.5	O	O	O	O	O
Q18PE0	DOK7	Protein Dok-7	17.795	10	6	3	504	53.1	O	O	O	O	O
Q1ERP8	CD300LG	CMRF35-like molecule 9	30.787	21	13	5	331	36.7	O	O	O	O	O
Q1HFZ0	NSUN2	RNA cytosine C(5)-methyltransferase NSUN2	63.023	24	22	15	757	85.4	O	O	O	O	O
Q1RLL3	CPNE9	Copine-9	5.753	3	3	1	553	61.8	O	O	O	O	O
Q1W617	SHROOM4	Protein Shroom4	20.725	4	7	3	1475	163.1	O	O	O	O	O
Q1XH17	TRIM72	Tripartite motif-containing protein 72	279.295	76	209	32	477	52.8	O	O	O	O	O
Q2EMV9	PARP14	Protein mono-ADP-ribosyltransferase PARP14	8.7	2	3	3	1817	203.7	O	O	O	O	O
Q2HXL6	EDEM3	ER degradation-enhancing alpha-mannosidase-like protein 3	5.524	2	1	1	931	104.1	O	O	O	O	O
Q2KN98	SPECC1L	Cytospin-A	14.221	7	9	5	1118	124.4	O	O	O	O	O
Q2NL51	GSK3A	Glycogen synthase kinase-3 alpha	58.858	50	27	8	490	51.6	O	O	O	O	O
Q2PFD7	PSD3	PH and SEC7 domain-containing protein 3	16.67	5	6	3	1037	114.7	O	O	O	O	O
[truncated: 4,524 more rows]

## Sheet: Table S2
Table S2. Proteins with quantitative information from reporter ions derived from TMT labeling.
a represent normalized signal-to-noise ratio values from each group of mouse samples.
Accession No.	Gene Symbol	Protein Description	# Unique Peptides	PBS-treated WT mouse_1a	PBS-treated WT mouse_2a	PBS-treated WT mouse_3a	DEP-treated WT mouse_1a	DEP-treated WT mouse_2a	DEP-treated WT mouse_3a	PBS-treated ApoE-/- mouse_1a	PBS-treated ApoE-/- mouse_2a	PBS-treated ApoE-/- mouse_3a	DEP-treated ApoE-/- mouse_1a	DEP-treated ApoE-/- mouse_2a	DEP-treated ApoE-/- mouse_3a	AngII-infused ApoE-/- mouse_1a	AngII-infused ApoE-/- mouse_2a	AngII-infused ApoE-/- mouse_3a
A2A432	CUL4B	Cullin-4B	5	2.12934	1.37838	0.950918	1.35714	1.57722	1.11737	1.38417	1.02134	1.15237	1.76062	1.14981	1.08792	1.39768	1.14213	1.13658
A2A5R2	ARFGEF2	Brefeldin A-inhibited guanine nucleotide-exchange protein 2	21	0.987855	1.0231	0.915524	1.05755	1.0716	1.02428	1.02969	0.990187	0.995031	1.09343	0.999623	1.03478	1.17169	0.986476	0.995786
A2A8U2	TMEM201	Transmembrane protein 201	4	0.993511	1.15055	1.26465	1.20571	1.0623	1.17942	1.06814	1.2603	1.15434	1.20149	1.18608	1.09393	1.01006	1.36396	1.05657
A2A8Z1	OSBPL9	Oxysterol-binding protein-related protein 9	11	1.09994	0.81863	1.05222	0.943245	0.8686	1.03573	1.07156	1.03298	0.952886	0.943245	0.980369	1.05379	1.03023	1.01413	1.0746
A2AAJ9	OBSCN	Obscurin	281	1.01167	0.895343	0.952903	1.00942	1.06253	0.907577	1.04789	1.06369	1.0136	1.03273	0.937727	0.943964	1.09605	0.979661	0.956845
A2ADA5	PUSL1	tRNA pseudouridine synthase-like 1	2	0.885851	0.918403	0.822521	0.890191	0.984375	0.973072	0.973524	0.970012	1.00796	0.995226	1.07038	0.958384	0.86849	0.984088	0.923501
A2ADF7	SLC25A34	Solute carrier family 25 member 34	10	1.08277	1.14169	1.12613	1.15772	1.24534	1.17835	1.25764	1.02169	1.0916	1.22446	0.94462	1.02843	0.972409	0.969046	1.01979
A2ADY9	DDI2	Protein DDI1 homolog 2	8	0.974339	1.02941	0.638651	0.99546	0.999803	0.889364	0.944137	1.03609	0.829535	0.905251	1.03229	0.905508	1.18871	0.91548	1.132
A2AGT5	CKAP5	Cytoskeleton-associated protein 5	60	1.13136	1.00985	0.928782	0.97776	1.12397	1.02521	1.02818	0.987946	1.02275	1.00101	1.07034	1.0644	1.07864	0.981325	1.00855
A2AHC3	CAMSAP1	Calmodulin-regulated spectrin-associated protein 1	4	2.07553	1.03927	0.313253	1.04381	1.10876	0.361446	1.04683	1.16867	1.1506	1.04532	1.14458	2.74096	0.861027	0.759036	1.24096
A2AIL4	NDUFAF6	NADH dehydrogenase (ubiquinone) complex I, assembly factor 6	4	0.801567	1.12794	1.11797	0.754569	1.05483	1.2294	0.759791	0.906356	1.16767	0.921671	0.736856	1.2192	0.979112	1.17499	0.708083
A2AJ76	HMCN2	Hemicentin-2	6	0.787234	1.0195	0.840561	0.87234	0.553191	0.910714	1.12589	0.920918	0.936224	1.00709	1.00383	0.906888	1.24113	0.929847	1.40306
A2AJ88	PNPLA7	Patatin-like phospholipase domain-containing protein 7	3	1.01493	0.385448	1.06708	0.903731	0.801493	1.04212	1.04776	1.039	0.925117	0.945896	1.06396	0.900156	1.12649	1.37285	1.0624
A2AJI0	MAP7D1	MAP7 domain-containing protein 1	19	1.03318	0.865469	0.996037	0.923604	1.19251	0.915042	0.988282	1.10937	0.997305	0.837163	1.02948	0.955777	1.0385	0.851324	0.876367
A2AJL3	FGGY	FGGY carbohydrate kinase domain-containing protein	5	0.899823	1.02652	0.843564	0.997054	0.997643	1.11881	0.913966	1.06931	1.07921	0.976429	1.43168	1.00792	0.923394	0.980198	1.28713
A2AKG8	FOCAD	Focadhesin	10	0.905266	1.00052	1.36634	0.853898	1.08157	1.14993	0.882808	1.02829	1.0976	0.870934	0.906648	1.03678	0.960248	1.20651	0.62942
A2AKX3	SETX	Probable helicase senataxin	2	1.35682	1.43409	1.53535	1.36136	1.18182	1.69192	1.07273	1.4596	1.08081	1.32955	1.19697	1.17677	0.920455	1.61616	1.31818
A2ALK8	PTPN3	Tyrosine-protein phosphatase non-receptor type 3	4	0.996432	0.475914	1.16614	0.617975	0.960749	0.940439	1.0901	0.84326	0.912226	0.70785	1.05643	1.10345	0.8905	1	0.736677
A2ALW5	DNAJC25	DnaJ homolog subfamily C member 25	6	1.04028	1.07426	0.88822	1.0321	0.973568	0.86959	1.06356	0.936945	0.919175	1.16992	0.96532	0.986529	1.06167	0.865004	0.911149
A2AMM0	CAVIN4	Caveolae-associated protein 4	18	0.849461	0.812531	0.888585	0.899627	0.912116	0.833081	0.877967	0.994527	0.959509	0.952365	0.889324	0.87616	1.00627	0.967385	0.912362
A2AMZ4	NDUFAF8	NADH dehydrogenase [ubiquinone] 1 alpha subcomplex assembly factor 8	1	0.896209	0.811372	1.06131	1.26354	0.833935	1.73978	1.04964	1.17847	1.39782	0.969314	1.16076	0.633515	0.813177	1.44823	2.23161
A2AN08	UBR4	E3 ubiquitin-protein ligase UBR4	76	1.00791	0.893261	0.930674	1.00258	0.961007	1.08968	1.02327	0.990379	1.08218	1.0106	1.09267	1.0993	1.00086	0.997752	1.07538
A2APY7	NDUFAF5	Arginine-hydroxylase NDUFAF5, mitochondrial	9	0.976169	1.03346	0.906607	1.06256	0.904904	1.03029	1.02016	1.12974	1.04367	1.12626	0.946502	1.0839	0.952566	1.02332	0.839506
A2AQ07	TUBB1	Tubulin beta-1 chain	15	2.76783	0.763768	0.262285	1.45478	1.12928	2.62105	0.587536	0.252193	0.918659	1.13971	1.64784	1.18755	0.247826	1.01454	1.15019
A2AQ25	SKT	Sickle tail protein	27	0.907834	0.705718	0.977299	0.971874	0.97536	0.992958	0.961297	1.11414	1.12769	0.958275	1.07357	1.03269	0.996746	0.976668	0.850026
A2ARA8	ITGA8	Integrin alpha-8	7	0.748358	0.721493	1.28109	0.697015	0.618209	0.487707	0.806866	0.805437	0.663593	0.654925	1.91939	2.87447	0.765075	1.97447	3.50993
A2ARP1	PPIP5K1	Inositol hexakisphosphate and diphosphoinositol-pentakisphosphate kinase 1	5	0.99514	0.921021	1.06914	0.907655	1.0567	0.885597	1.19765	1.01152	1.01317	1.14459	0.968724	0.929218	1.10207	1.08477	0.813992
A2ASQ1	AGRN	Agrin	29	0.992879	0.936898	0.998507	0.832718	0.968812	0.924484	1.11987	1.05337	1.05872	1.08585	1.00958	1.10625	0.99756	1.1264	1.12142
A2ASS6	TTN	Titin	2232	0.980615	1.02214	0.978109	0.961984	0.968406	0.957986	1.02046	0.99593	0.990671	1.00773	0.954746	0.973778	1.00347	0.947355	0.976838
A2AT37	UPF2	Regulator of nonsense transcripts 2	8	0.973453	0.805602	1.05536	1.00209	1.08821	1.06369	0.986413	0.888393	0.994345	0.981396	1.08542	0.966071	0.924122	1.05625	0.850298
A2AUC9	KLHL41	Kelch-like protein 41	29	0.879822	0.527036	1.16664	0.974591	0.921138	0.936399	0.812116	0.83772	0.850468	0.826422	0.812408	0.832584	0.99153	0.963362	1.083
A2AWA9	RABGAP1	Rab GTPase-activating protein 1	13	0.954247	0.994215	0.976355	0.941362	0.952669	0.914286	0.951091	0.975369	0.887192	0.921641	1.03202	0.84335	1.05233	0.883744	0.700985
A2AWP8	ARHGEF10L	Rho guanine nucleotide exchange factor 10-like protein	10	1.03088	0.803961	0.877064	0.932528	1.01913	0.976466	1.03927	1.01054	1.0007	0.878818	0.907271	0.995434	0.988251	0.85072	0.98595
A2BE28	LAS1L	Ribosomal biogenesis protein LAS1L	3	0.815642	1.00559	1.21296	1.08939	1.22905	1.4213	1.26257	1.24074	1.40278	1.2067	1.7037	1.69907	1.12849	1.41204	1.54167
A2BH40	ARID1A	AT-rich interactive domain-containing protein 1A	6	0.982533	0.899563	1.27194	1.01747	1.05677	1.23309	0.816594	1.11942	1.1741	0.851528	1.18849	1.16691	1.15284	1.3036	1.21295
A2CG49	KALRN	Kalirin	11	1.9401	0.924059	0.687774	1.22455	1.14566	1.90915	0.79509	0.523641	0.889227	1.02848	1.44259	1.12445	0.717512	1.07143	1.03141
A2RSJ4	UHRF1BP1L	UHRF1-binding protein 1-like	4	1.29909	1.16918	1.01035	1.28701	1.08006	1.26003	1.1435	0.949547	1.08926	1.14653	1.23286	1.12807	1.03927	1.10996	1.24968
A2RSQ0	DENND5B	DENN domain-containing protein 5B	2	1.16154	1.27665	1.21798	0.999346	1.17135	1.18256	1.03597	1.39237	1.40054	1.03074	1.51226	1.26431	1.13538	0.915531	1.297
A2RSX7	TYW5	tRNA wybutosine-synthesizing protein 5	3	0.912046	1.14723	1.04201	1.05163	0.946463	1.11552	0.961759	1.11435	0.974329	1.04589	0.849475	1.10268	1.16444	1.14936	0.914819
A2RT67	DENND3	DENN domain-containing protein 3	3	1.01692	1.12	0.942376	1.08308	1.01538	1.03901	1.02	0.967199	0.886525	1.02308	0.954787	0.960993	1.14923	0.968972	0.838652
A3KFX0	NT5C1A	Cytosolic 5'-nucleotidase 1A	11	0.968598	1.09082	0.971545	1.20846	1.15937	0.940379	1.00472	0.904246	0.948961	0.999263	0.978771	0.995032	1.01047	0.845077	0.698735
A3KG59	PM20D2	Peptidase M20 domain-containing protein 2	13	0.92155	0.738529	0.895814	0.960478	0.8995	0.829432	0.949029	0.936413	0.999092	1.03401	0.94892	0.972399	0.973794	0.913982	0.799944
A3KGF9	CCDC9B	Coiled-coil domain-containing protein 9B	7	0.979592	0.857143	0.943543	0.994898	1.04592	0.9695	1.08316	0.9695	1.00065	1.01735	0.899416	0.924724	0.966327	0.977936	0.916937
A3KGS3	RALGAPA2	Ral GTPase-activating protein subunit alpha-2	7	1.06269	1.11722	0.875	0.993989	0.967797	1.13839	0.981967	1.0878	1.13988	1.14599	1.33036	1.1994	1.0073	0.918155	0.861607
A3KMP2	TTC38	Tetratricopeptide repeat protein 38	20	1.1525	0.849212	1.13952	1.03478	1.00359	1.09245	1.24133	1.16629	1.14253	1.21732	1.10113	1.19665	0.937301	1.05395	0.999537
A6H584	COL6A5	Collagen alpha-5(VI) chain	4	1.23288	1.06849	1.40059	0.769863	1.36164	1.0089	1.23836	0.913947	0.813056	0.912329	1.48071	1.23739	1.24384	0.934718	2.33828
A6H5Y3	MTR	Methionine synthase	14	0.974071	1.09334	0.968254	0.884183	1.01296	0.94709	1.06309	1.54012	1.08422	1.05013	0.885362	0.974868	1.06914	0.996032	0.994709
A6H5Z3	EXOC6B	Exocyst complex component 6B	7	0.906676	0.779612	0.925695	0.806174	0.958363	1.00911	0.970567	0.861937	1.03883	0.800431	1.07814	0.893576	0.893754	0.980345	1.20901
A6H611	MIPEP	Mitochondrial intermediate peptidase	21	1.06193	0.865112	1.1299	1.01215	1.12597	1.08746	1.04694	1.00915	1.08407	1.02437	0.943391	1.09026	1.03831	1.02554	0.791719
A6H630	ARMT1	Damage-control phosphatase ARMT1	9	0.965217	0.569666	0.984413	0.969262	1.02002	1.01569	1.03397	1.07652	0.967814	0.999596	0.943522	1.01508	0.989484	0.994737	0.952632
A6H6A9	RABGAP1L	Rab GTPase-activating protein 1-like	13	1.19569	0.614155	1.27496	1.00234	1.00448	1.23162	1.15924	1.07052	1.0358	1.03112	1.12853	1.20099	1.03624	1.23399	1.05305
A6H6E2	MMRN2	Multimerin-2	15	0.902414	0.91569	0.917491	0.993448	0.912069	1.00594	1.08741	1.00289	0.932714	1.08276	1.06576	0.974882	0.949483	1.22363	1.01218
A6H8H2	DENND4C	DENN domain-containing protein 4C	26	0.969861	0.924127	1.10152	0.932224	1.04978	0.958866	1.04513	1.20409	1.1267	1.11291	1.06895	1.02624	1.05503	1.00079	0.933289
A6X8Z5	ARHGAP31	Rho GTPase-activating protein 31	15	0.885723	1.11737	0.901055	0.836172	1.15825	0.906245	0.970889	0.98374	0.886006	0.923815	0.88739	0.919045	1.11614	0.987199	0.88393
A6X935	ITIH4	Inter alpha-trypsin inhibitor, heavy chain 4	33	0.894649	0.896954	0.844785	0.935897	0.759576	0.663533	2.00088	0.879165	0.633255	0.820246	0.755104	1.00175	1.1108	0.835983	0.719665
B1AR13	CISD3	CDGSH iron-sulfur domain-containing protein 3, mitochondrial	7	1.32067	7.4476	1.93624	1.30438	1.08977	1.41042	1.46639	1.60752	1.60194	1.33695	1.28897	1.35515	1.01962	1.5697	1.46327
B1AVY7	KIF16B	Kinesin-like protein KIF16B	4	0.840381	0.489958	1.03299	0.918605	0.926268	0.963595	0.981765	1.12514	1.06143	1.11152	1.15813	1.11945	1.13055	0.926052	0.944255
B1AXP6	TOMM5	Mitochondrial import receptor subunit TOM5 homolog	5	1.33348	1.01877	0.940355	1.08469	1.16108	1.02995	1.17254	1.12042	1.13968	1.16839	1.06782	1.15691	1.25767	0.976343	0.937587
B1AY13	USP24	Ubiquitin carboxyl-terminal hydrolase 24	36	1.22725	1.0749	1.00483	1.08163	1.09319	1.07352	1.10267	1.00322	1.11808	1.08153	1.04636	1.07399	1.03868	0.997918	0.927429
B1AZP2	DLGAP4	Disks large-associated protein 4	5	1.17363	0.989691	0.789747	0.842648	1.05589	1.18365	0.899349	0.773524	0.780013	0.92051	0.972745	1.08047	0.925122	0.953926	1.18235
B2RPV6	MMRN1	Multimerin-1	19	2.52983	0.851685	0.482822	1.15715	1.18436	2.30664	0.551991	0.422629	0.828676	1.07515	1.57114	1.00128	0.417553	1.13834	0.942098
B2RQC6	CAD	CAD protein	24	1.09948	0.830307	0.901265	1.04731	1.10341	1.16748	1.02094	0.975843	1.00908	0.96738	1.13327	1.02643	1.02082	0.991732	1.10003
B2RR83	YTHDC2	3'-5' RNA helicase YTHDC2	4	1.49458	0.801444	0.891916	1.03971	1.11913	1.15895	1.19495	1.13079	1.40599	0.927798	0.988193	1.27793	0.935018	0.843778	1.0881
B2RRE7	OTUD4	OTU domain-containing protein 4	10	0.957296	0.921966	0.651054	0.985253	1.10538	0.838407	1.02581	0.9274	1.14988	0.924731	0.985948	0.983607	1.06144	0.744731	0.65808
B2RU80	PTPRB	Receptor-type tyrosine-protein phosphatase beta	4	0.736287	1.17932	0.932927	1.09494	0.96519	0.876829	0.849156	0.843902	0.885366	0.956751	0.75	0.856098	1.03903	0.947561	0.793902
B2RUP2	UNC13D	Protein unc-13 homolog D	7	2.42149	0.81089	0.505025	1.15314	1.09577	2.39636	0.635391	0.416457	0.974874	1.12786	1.67462	1.13003	0.287312	1.09296	1.0603
B2RUR8	OTUD7B	OTU domain-containing protein 7B	5	1.4255	0.801719	0.701142	1.08367	1.06074	1.42512	1.06905	0.961048	1.18536	1.17163	1.1914	1.30087	1.05186	0.884486	1.21827
B2RVY9	TMEM182	Transmembrane protein 182	3	0.85641	0.487179	0.972868	0.851282	1.11795	1.2093	1.31795	1.20349	1.49031	0.866667	1.22868	1.22481	1.23077	1.04651	1.0969
B2RXC1	TRAPPC11	Trafficking protein particle complex subunit 11	12	1.03635	0.892849	1.10738	0.905678	0.944642	1.08075	0.986458	1.05151	1.10039	1.0076	1.01746	1.10345	1.01806	1.15146	0.958533
B2RXR6	ANKRD44	Serine/threonine-protein phosphatase 6 regulatory ankyrin repeat subunit B	5	0.948718	0.953139	1.02676	1.07339	1.01238	1.15868	0.929266	1.08339	1.14624	1.08311	1.14997	1.34848	1.0221	1.24518	1.24082
B2RXS4	PLXNB2	Plexin-B2	32	1.00194	0.919792	1.0058	0.928623	1.0303	0.88111	1.07349	0.989325	0.945974	1.03224	0.878509	0.908529	1.11196	1.00043	0.847242
B2RY04	DOCK5	Dedicator of cytokinesis protein 5	6	1.27208	0.899761	0.904639	0.892601	0.906921	1.17096	0.789976	0.734536	0.886598	0.952267	1.06873	1.0756	0.76253	1.05069	1.08591
B2RY56	RBM25	RNA-binding protein 25	9	0.949442	0.920502	0.94321	0.926778	0.994421	1.2463	1.04637	1.08642	1.1142	0.993375	1.10062	1.17778	1.11785	1.07222	1.06975
B7ZMP1	XPNPEP3	Xaa-Pro aminopeptidase 3	13	1.16685	1.32549	1.11443	1.02635	0.935164	1.29133	1.15527	1.03549	1.08926	1.38434	1.23375	1.40377	1.07324	1.27286	1.13706
B8JK39	ITGA9	Integrin alpha-9	9	0.973492	1.24406	0.899567	0.938757	1.10512	0.928139	1.04296	0.807359	0.827706	0.926874	0.900866	0.968398	1.20293	1.07619	1.16104
B8ZXI1	QTRT2	Queuine tRNA-ribosyltransferase accessory subunit 2	4	1.17054	1.18023	1.01899	1.17765	0.987726	1.16983	1.07235	0.822785	1.0538	1.09625	1.05907	1.0443	0.98062	0.96519	0.952532
B9EJ80	PDZD8	PDZ domain-containing protein 8	3	0.880129	1.04103	0.848669	0.975865	0.928399	0.951331	0.953339	1.01065	0.836502	1.05471	0.984791	0.876046	1.0539	1.0692	0.860837
B9EJ86	OSBPL8	Oxysterol-binding protein-related protein 8	13	0.913384	0.929275	1.05323	1.0141	0.977619	1.07871	0.962623	1.01894	0.980732	1.06916	0.960157	1.01306	1.00403	1.02286	0.860549
B9EJR8	DNAAF5	Dynein assembly factor 5, axonemal	10	0.973471	1.00315	0.82566	0.926709	1.09532	0.976519	1.09397	0.935083	1.02624	1.01394	0.976673	1.03254	1.05396	0.980356	0.881829
C0HKG5	RNASET2A	Ribonuclease T2-A	3	1.02187	1.09293	1.06395	1.02694	1.11324	0.857014	0.937915	0.909804	0.814178	1.01796	0.850679	0.963801	0.924639	0.92006	0.74902
D3YVF0	AKAP5	A-kinase anchor protein 5	3	1.46124	1.40891	0.921495	0.97093	1.14147	1.51402	0.897287	0.973832	1.09159	0.914729	1.49533	0.958879	0.532946	1.03925	0.988785
D3YXK2	SAFB	Scaffold attachment factor B1	11	0.869003	0.931063	0.82618	0.86671	0.932536	1.00536	0.898477	0.874821	0.887697	0.894711	0.955651	0.870172	0.904045	0.98176	1.01681
D3YYU8	OBSL1	Obscurin-like protein 1	29	0.863398	1.05164	0.857333	0.939046	0.988216	0.881659	0.820919	0.821308	0.814739	0.824556	0.78015	0.830853	1.05164	0.795853	0.820589
D3YZG8	MTHFD2L	Probable bifunctional methylenetetrahydrofolate dehydrogenase/cyclohydrolase 2	7	1.07834	1.27417	1.05049	1.09302	1.15463	0.894102	1.18441	0.834674	0.882484	1.17136	0.883825	0.872207	1.11057	0.938338	0.689455
D3YZP9	CCDC6	Coiled-coil domain-containing protein 6	5	1.06857	1.16	0.762695	1.30857	1.23429	1.26758	0.857143	0.948242	1.06152	1.25714	1.0498	1.00586	0.931429	0.993164	1.18457
D3Z1D3	CEFIP	Cardiac-enriched FHL2-interacting protein	16	0.850322	1.04775	0.857792	1.02167	0.92042	0.889431	0.907213	0.961124	1.05671	0.964104	1.02491	0.897341	0.930579	0.836755	0.706664
D3Z4S3	PTRHD1	Putative peptidyl-tRNA hydrolase PTRHD1	6	1.31579	0.768421	0.983825	1.1	1.26842	0.993934	1.20526	0.964011	0.797412	1.12105	1.00485	1.07279	1.31053	1.00526	1.06955
D3Z6Q9	BIN2	Bridging integrator 2	10	2.5295	0.549397	0.36216	1.2338	1.26397	2.51511	0.514305	0.433912	0.879532	1.01386	1.68505	1.13671	0.203844	1.06231	0.95997
D3Z7H8	CILP2	Cartilage intermediate layer protein 2	13	1.01438	1.14902	1.09935	1.17516	1.28105	1.04173	1.18562	1.05961	0.962742	1.10327	0.859911	1.17784	1.74248	1.05067	0.973174
D3Z7P3	GLS	Glutaminase kidney isoform, mitochondrial	19	0.835483	0.58232	0.792873	0.873633	0.981877	0.924009	0.899251	0.981737	0.980935	0.920813	0.978263	0.861648	1.05449	0.786459	0.867528
D3Z7Q2	SMIM20	Small integral membrane protein 20	3	2.05565	1.64426	1.06667	1.67038	1.71575	1.1694	1.77226	1.08525	1.20273	1.57791	1.0377	1.0377	1.35702	1.05519	0.731694
D7PDD4	MPIG6B	Megakaryocyte and platelet inhibitory receptor G6b	2	2.4935	0.864795	0.238771	1.11804	1.3843	2.28085	0.49298	0.273286	0.889835	1.03484	1.7182	1.08558	0.230369	0.947518	0.822222
E0CYV9	LOC102634333; 1110002E22RIK	Uncharacterized protein C4orf54 homolog	15	0.850247	0.973248	0.75297	0.852638	0.810641	0.702484	0.810492	0.87932	0.812095	0.893738	0.735961	0.680076	1.14288	0.820464	0.867171
E9PV24	FGA	Fibrinogen alpha chain	37	1.12399	2.26615	0.301035	1.51931	1.29893	0.975063	0.732521	0.317086	0.545101	0.828828	1.33993	0.881255	0.414772	0.902986	0.885992
E9PVA8	GCN1	eIF-2-alpha kinase activator GCN1	60	0.946114	0.975689	0.91031	0.958674	0.97514	0.961487	0.890227	0.907079	0.933633	0.924838	0.949083	0.904516	0.973235	0.896865	0.961041
E9PXF8	SBF2	Myotubularin-related protein 13	5	1.10065	1.09675	1.00226	1.08442	1.08896	0.921513	1.15649	1.01525	1.02202	1.14935	1.07736	1.01863	1.12208	1.04178	0.910785
E9PYK3	PARP4	Protein mono-ADP-ribosyltransferase PARP4	15	0.83741	0.807605	0.783351	0.736691	0.97184	0.779863	0.951285	0.891134	0.923974	0.89702	0.914832	0.825214	1.15581	0.873211	0.899314
E9PZM4	CHD2	Chromodomain-helicase-DNA-binding protein 2	2	1.61017	1.02542	0.906191	2.0339	1.20339	0.874296	1.88983	0.88743	0.853659	1.16949	0.859287	0.968105	1.45763	0.682927	0.801126
E9Q1P8	IRF2BP2	Interferon regulatory factor 2-binding protein 2	5	0.997211	1.3166	0.800763	0.867503	0.835425	1.03527	0.806137	1.04099	1.11821	1.053	0.958055	0.934223	1.21618	1.00095	0.876072
E9Q394	AKAP13	A-kinase anchor protein 13	13	0.944306	1.16459	1.02935	1.01247	1.16126	1.04135	0.972569	0.906625	0.968875	0.925187	1.08671	1.02757	1.00914	1.08937	1.02979
E9Q3L2	PI4KA	Phosphatidylinositol 4-kinase alpha	47	1.21801	0.735821	1.01565	1.22963	1.46241	1.0956	1.16318	1.03461	1.08887	1.07933	1.05095	1.18773	1.16645	1.05031	1.10911
E9Q401	RYR2	Ryanodine receptor 2	228	1.08188	0.908768	1.0236	1.06201	1.07458	1.0734	1.1365	1.08355	1.12301	1.12426	1.02663	1.12462	1.04754	1.0982	1.00191
E9Q414	APOB	Apolipoprotein B-100	67	0.416831	0.408342	0.308997	0.416284	0.257268	0.399062	2.14361	1.63137	1.66025	1.56434	2.12786	1.76116	2.73537	2.27511	2.01103
E9Q4N7	ARID1B	AT-rich interactive domain-containing protein 1B	4	0.841727	1.05755	1.25275	0.895683	0.998201	1.19048	0.845324	1.25275	1.05495	0.928058	1.23443	1.24176	0.928058	1.24908	1.03663
E9Q4P1	WDFY1	WD repeat and FYVE domain-containing protein 1	4	1.46848	0.994747	1.23564	1.32665	1.63037	1.76631	0.0630372	0.143622	0.0423564	0.0372493	0.0116845	0.0272639	0.0434575	0.0223953	0.0540409
E9Q4Z2	ACACB	Acetyl-CoA carboxylase 2	62	1.0546	0.801274	1.06877	0.964232	1.09002	1.09117	1.1055	0.968225	1.13825	1.03017	0.953519	1.15442	1.00752	1.03321	1.05962
E9Q555	RNF213	E3 ubiquitin-protein ligase RNF213	25	1.04453	1.04479	0.811241	1.03681	1.00901	1.02435	1.02342	1.05981	1.03396	1.04041	1.15389	0.998197	0.973745	1.01894	1.03036
E9Q557	DSP	Desmoplakin	218	0.980071	0.883739	1.02536	0.990282	1.02034	0.877954	1.04984	1.04225	1.03588	1.01821	0.907639	0.976673	1.08473	1.01349	0.922598
E9Q5C9	NOLC1	Nucleolar and coiled-body phosphoprotein 1	6	1.15043	1.27692	0.735935	1.22906	1.33162	1.02534	1.18803	0.953371	1.02281	1.2735	0.976178	0.955905	1.39829	1.01521	0.621389
E9Q634	MYO1E	Unconventional myosin-Ie	6	1.03714	0.794181	0.853938	0.976168	0.917054	1.08203	1.03962	0.995326	0.91727	1.04147	1.03622	1.04557	1.08109	1.02921	1.22879
E9Q6P5	TTC7B	Tetratricopeptide repeat protein 7B	16	1.02298	0.557447	0.932635	0.933964	0.977174	0.969863	1.0255	1.18259	1.06189	0.97267	1.00725	1.02417	1.02206	0.884609	0.867849
E9Q735	UBE4A	Ubiquitin conjugation factor E4 A	9	1.06584	0.992634	1.0085	0.949355	1.03591	1.25229	1.07689	1.12549	1.11569	1.08379	1.2732	1.23072	1.00829	1.17778	1.22418
E9Q784	ZC3H13	Zinc finger CCCH domain-containing protein 13	1	1.13333	1.17018	1.09701	0.882456	1.03684	0.980838	1.05614	1.10359	1.06228	1.23684	0.958683	0.971856	1.25614	0.882635	1.00719
E9Q7D5	ARHGEF5	Rho guanine nucleotide exchange factor 5	3	1.00546	1.21311	0.916667	1.03279	0.825137	1.02551	1	1.0051	1.10884	1.15301	1.20238	1.11054	0.748634	0.882653	0.87585
E9Q7G0	NUMA1	Nuclear mitotic apparatus protein 1	67	1.028	0.975301	0.900518	0.982497	1.06009	0.934517	1.05731	0.98186	0.920936	0.994101	1.00332	0.99264	1.14333	0.933995	1.02303
E9Q8D0	DNAJC21	DnaJ homolog subfamily C member 21	3	0.819672	1.73361	0.847575	1.39344	1.15164	0.840647	0.836066	0.983834	0.669746	1.06967	0.847575	1.08314	0.733607	0.720554	0.752887
E9Q8I9	FRY	Protein furry homolog	23	1.09729	0.993232	0.89377	0.993796	1.12126	1.05869	1.13818	0.996281	1.18573	1.12126	1.18619	1.09496	1.16695	0.936425	1.13331
E9Q9K5	TRDN	Triadin	10	0.974952	0.915318	1.07239	0.954528	1.0315	0.961485	0.998844	1.08306	0.867285	1.06368	1.03635	1.07688	1.02919	1.07394	0.81423
E9QA62	LMOD3	Leiomodin-3	12	1.07329	1.31716	1.00799	1.08294	1.08529	0.997003	0.911581	0.841409	1.01698	0.976787	0.786464	0.975025	1.01591	0.822178	0.661588
E9QAT4	SEC16A	Protein transport protein Sec16A	25	1.12306	0.839793	0.795192	0.972138	1.1686	1.00389	1.07073	1.08859	1.11182	1.02554	1.11683	1.05217	1.12359	0.914578	1.12389
F6VAN0	ATF6	Cyclic AMP-dependent transcription factor ATF-6 alpha	2	1.07447	0.941489	1.08418	0.920213	0.867021	1.15051	1.17021	1.15561	0.67602	1.09043	1.05357	1.09184	1.11702	1.10969	1.07398
F6ZDS4	TPR	Nucleoprotein TPR	64	0.985179	0.900197	1.00932	1.16751	1	0.971015	1.02416	0.987207	0.945276	0.971079	1.00057	1.0126	1.0346	1.06259	0.971397
F7BWT7	TSPAN15	Tetraspanin-15	2	0.867665	1.16521	0.79483	0.856846	0.884727	0.82391	0.995422	0.882876	0.85622	1.02705	1.07512	0.878837	0.980857	1.00485	0.776252
F8VPU2	FARP1	FERM, ARHGEF and pleckstrin domain-containing protein 1	6	0.279503	0.807453	0.864627	0.475155	0.484472	0.818983	0.447205	1.00311	0.814834	0.645963	0.877075	0.903008	0.732919	1.14004	1.36048
G3X9K3	ARFGEF1	Brefeldin A-inhibited guanine nucleotide-exchange protein 1	12	1.0787	1.06906	1.0598	1.01405	1.04597	0.996074	0.90785	1.07037	1.17215	0.982333	1.05316	0.940501	1.00402	0.986711	0.938085
G5E829	ATP2B1	Plasma membrane calcium-transporting ATPase 1	16	1.03313	0.913233	1.01328	1.03824	0.965486	0.955441	1.03293	1.03623	0.940587	1.08318	1.02554	1.01733	1.06413	1.00371	1.01204
G5E870	TRIP12	E3 ubiquitin-protein ligase TRIP12	22	1.00307	0.957588	0.969449	1.05979	1.01661	1.0077	1.09249	0.941342	0.974704	1.03526	0.944764	0.966883	1.0723	0.988268	0.941464
G5E897	POGLUT3	Protein O-glucosyltransferase 3	7	0.854623	1.13463	0.289062	0.904704	1.02311	0.832031	0.917275	0.871094	0.910156	0.856245	1.13477	0.609375	0.978102	0.617188	1.13477
G5E8K5	ANK3	Ankyrin-3	46	0.923669	1.0309	0.982556	0.934614	0.993672	0.976704	0.939745	0.981673	0.988187	0.971611	1.03235	0.929064	1.11128	1.03677	1.02766
G5E8Q8	ADGRF5	Adhesion G protein-coupled receptor F5	12	1.30777	0.957668	0.959629	1.00173	1.11867	0.998345	1.31159	1.17108	1.06254	1.17939	1.25281	1.1681	1.08813	1.12541	1.31238
O08528	HK2	Hexokinase-2	55	1.09768	0.778201	0.956266	1.00082	1.04928	0.988965	1.05056	0.975427	0.952352	1.06075	0.931781	0.979993	1.02969	0.930265	0.987996
O08529	CAPN2	Calpain-2 catalytic subunit	34	1.27583	0.697478	0.908862	1.09924	1.04991	1.18457	1.33853	0.985922	1.06454	1.11366	1.09136	1.14916	0.927827	1.01497	1.44013
O08530	S1PR1	Sphingosine 1-phosphate receptor 1	2	0.80241	0.559036	0.872514	0.783133	0.686747	0.962929	0.775904	1.26311	0.972875	0.848193	1.1736	1.05063	1.03855	0.893309	1.14286
O08532	CACNA2D1	Voltage-dependent calcium channel subunit alpha-2/delta-1	38	0.942603	0.790915	0.984854	1.00267	0.982382	0.909728	0.858042	1.01781	0.93946	0.948956	0.958651	0.975388	0.886618	0.969623	0.942946
O08538	ANGPT1	Angiopoietin-1	2	3.13672	1.16406	0.61791	1.42969	1.75	2.17761	1.21484	0.585075	0.959701	1.17188	1.69254	1.32985	0.726562	1.04179	0.838806
O08539	BIN1	Myc box-dependent-interacting protein 1	5	0.996319	0.521472	1.04509	1.05767	0.939877	0.948718	1.04172	0.964191	0.930592	1.19755	1.02741	0.941202	1.33742	0.894341	1.17728
O08547	SEC22B	Vesicle-trafficking protein SEC22b	16	0.718333	0.85557	1.2506	0.761339	0.734919	1.1583	0.68839	1.01973	1.00745	0.745487	1.14734	1.1355	0.879789	1.17979	1.22254
O08553	DPYSL2	Dihydropyrimidinase-related protein 2	22	0.917465	1.07633	1.24019	0.912673	0.890949	1.0874	0.969948	1.07744	0.892389	0.966295	1.10142	1.02242	1.07617	1.11806	1.20128
O08573	LGALS9	Galectin-9	10	1.13164	0.685807	0.731259	1.01652	1.00515	0.941884	1.26354	1.08287	1.05794	1.08559	1.06895	0.86795	1.02004	0.906981	1.05588
O08579	EMD	Emerin	11	1.57097	0.673502	0.911668	0.958026	1.3313	1.12512	1.44793	1.16917	1.2254	1.13778	1.18112	1.28725	1.24351	0.996485	1.34981
O08582	GTPBP1	GTP-binding protein 1	12	1.16065	1.05138	0.958209	1.04858	1.09588	1.01173	1.08861	0.912367	0.9742	1.02168	1.00618	0.984222	0.9745	0.943284	0.81919
O08583	ALYREF	THO complex subunit 4	6	1.06066	1.46698	1.13455	1.20603	1.12312	0.966667	0.966619	1.25325	1.00894	1.05348	1.18862	0.958943	1.14932	1.05854	1.03496
O08585	CLTA	Clathrin light chain A	9	1.12375	0.650609	1.10491	1.1635	1.036	1.46537	1.19645	1.07431	1.08204	0.885924	1.10693	0.986886	0.994269	1.19065	1.74311
O08599	STXBP1	Syntaxin-binding protein 1	16	1.11458	0.550365	0.975705	0.782149	1.0191	0.987528	1.02164	0.991815	1.08133	0.862962	1.19189	1.21476	1.46455	1.04339	1.72106
O08600	ENDOG	Endonuclease G, mitochondrial	13	0.952209	0.850772	0.9353	0.942842	1.11676	0.814023	0.951676	1.02071	1.0892	1.03374	0.862209	0.837033	1.03502	0.772334	0.723064
O08601	MTTP	Microsomal triglyceride transfer protein large subunit	4	1.25	1.16667	0.886364	1.175	1.16667	1.55682	1.34167	0.755682	0.818182	1.31667	0.755682	1.125	1.36667	0.960227	0.767045
O08609	MLX	Max-like protein X	1	0.918288	1.59533	1.02784	0.801556	0.863813	1.03944	0.968872	1.09281	1.08817	0.937743	1.12529	1.12065	0.712062	1.12993	0.928074
O08638	MYH11	Myosin-11	116	0.879418	0.650475	0.915439	0.704732	0.82371	0.590549	0.942301	0.790086	0.73858	0.82154	1.29106	1.50409	1.17383	1.26801	2.07412
O08648	MAP3K4	Mitogen-activated protein kinase kinase kinase 4	5	1.03795	0.754464	1.38462	1.02009	1.09598	0.993007	0.901786	1.06294	1.15035	1.25	1.01399	0.867133	1.09821	0.902098	0.870629
O08663	METAP2	Methionine aminopeptidase 2	15	0.861398	0.939885	0.758938	1.14936	1.06718	0.766069	0.88477	0.900168	0.873428	0.898032	0.858176	0.768941	0.902816	0.67624	0.659701
O08677	KNG1	Kininogen-1	20	1.0224	0.999452	1.04066	1.04563	0.982802	0.968659	1.05063	0.894118	0.738588	0.833642	0.809788	0.859153	1.22597	1.10918	0.836988
O08688	CAPN5	Calpain-5	4	1.43042	1.19369	0.776786	0.954089	1.19369	1.40179	0.876614	0.571429	0.901786	0.977044	1.25893	1.10268	0.855093	0.982143	0.816964
O08709	PRDX6	Peroxiredoxin-6	18	0.967244	0.956005	0.914596	0.993307	1.00011	1.00482	0.949381	0.994237	1.02299	1.06247	1.00232	1.0382	0.976929	0.949569	0.9167
O08715	AKAP1	A-kinase anchor protein 1, mitochondrial	19	0.955281	0.909518	0.873905	1.0522	0.975987	0.852369	0.956325	1.02436	1.06862	1.00505	0.866924	0.957671	1.09187	0.77291	0.890836
O08734	BAK1	Bcl-2 homologous antagonist/killer	7	0.990932	1.11285	0.873922	0.842821	1.00101	0.922414	0.946599	1.14062	1.14494	0.972796	0.992457	1.00916	1.09169	0.949353	1.0555
O08736	CASP12	Caspase-12	3	0.792224	0.921021	0.927928	0.786148	0.787363	0.762162	0.871203	0.994595	0.846847	1.09964	0.830631	0.827027	0.914945	0.858559	1.05676
O08738	CASP6	Caspase-6	6	1.26115	1.02657	1.12258	0.376441	0.480201	1.175	1.25614	1.06452	1.18831	1.18847	1.20161	1.25121	0.95188	1.14516	1.44194
O08739	AMPD3	AMP deaminase 3	23	0.953911	0.797133	1.03298	1.04281	0.892524	1.11618	1.01601	1.04447	1.10316	1.12817	1.12512	1.04567	1.15221	1.15953	1.13574
O08742	GP5	Platelet glycoprotein V	9	2.92264	0.788274	0.398193	1.19951	1.16979	2.78886	0.595277	0.62627	0.958976	1.0684	1.6959	1.31163	0.227199	1.21114	0.91306
O08746	MATN2	Matrilin-2	3	0.861746	1.14605	0.974478	1.02963	0.837838	0.951276	0.940229	0.839134	0.761794	0.913202	0.83836	0.825986	0.983888	1.00309	0.968291
O08749	DLD	Dihydrolipoyl dehydrogenase, mitochondrial	31	0.903209	0.944349	1.04916	1.02857	1.06221	0.928358	0.957397	1.08257	1.06947	1.01631	1.04685	0.970809	0.944329	0.974286	0.793617
O08756	HSD17B10	3-hydroxyacyl-CoA dehydrogenase type-2	12	0.973774	1.08738	1.11967	1.0315	1.01848	1.158	1.08109	1.13699	1.17241	1.10433	1.05872	1.05726	0.917323	1.08238	1.00884
O08759	UBE3A	Ubiquitin-protein ligase E3A	25	1.12518	0.957887	0.910732	1.01664	1.10535	1.08458	1.17048	1.06307	1.09856	1.1275	1.04725	1.15564	1.10564	0.924867	0.957978
O08784	TCOF1	Treacle protein	12	1.04449	1.06695	0.953468	0.868413	1.00086	1.03161	1.00792	0.98127	0.926251	0.982724	1.04873	1.09102	1.09185	1.16711	0.973368
O08788	DCTN1	Dynactin subunit 1	53	0.845901	1.02561	0.912742	0.964654	0.895118	0.959244	0.829539	0.961452	0.934714	0.874978	0.93128	0.957247	0.924418	0.945017	0.926584
O08795	PRKCSH	Glucosidase 2 subunit beta	11	0.876461	0.920701	0.849865	0.899833	0.845576	0.979711	1.06553	0.944545	0.905771	0.982053	1.00766	1.06763	0.776294	0.96844	1.1578
O08796	EEF2K	Eukaryotic elongation factor 2 kinase	3	0.726174	0.879591	0.515748	0.76941	0.927476	0.795276	0.816829	0.918635	0.825459	0.826127	0.866142	0.951444	0.909344	0.92126	0.800525
O08807	PRDX4	Peroxiredoxin-4	6	0.97501	0.886932	1.06624	1.0721	0.893486	0.931932	0.932405	0.938328	0.75788	0.87669	0.925994	0.904979	1.05776	0.923709	1.08543
O08808	DIAPH1	Protein diaphanous homolog 1	23	1.62738	0.802435	0.813271	1.0867	1.1081	1.37346	1.12525	0.816923	0.947746	1.04077	1.33619	1.06056	0.88895	1.03198	1.28016
O08810	EFTUD2	116 kDa U5 small nuclear ribonucleoprotein component	30	0.934464	1.01226	0.999146	0.987817	0.98272	1.03269	1.00701	1.015	1.01696	0.988215	1.01696	0.993352	1.04268	1.03038	1.00708
O08848	RO60	60 kDa SS-A/Ro ribonucleoprotein	5	0.908845	0.696151	1.19515	1.18974	1.05739	1.13863	1.12627	0.851952	1.23419	0.994598	0.973082	1.04711	1.10398	1.25707	0.935397
O08911	MAPK12	Mitogen-activated protein kinase 12	11	1.08061	0.687524	0.997097	1.01919	1.01881	1.00181	1.10518	1.01959	1.01125	1.01036	0.95029	0.976415	1.06833	1.09543	0.989115
O08912	GALNT1	Polypeptide N-acetylgalactosaminyltransferase 1	6	1.17531	0.690684	1.1134	0.915099	0.952731	1.28763	0.9229	0.921649	0.789691	0.858651	1.2567	1.05876	0.921524	1.00722	1.14124
O08915	AIP	AH receptor-interacting protein	7	1.01333	1.05905	0.92455	1.06667	0.99746	0.938721	1.11302	0.87591	0.990425	1.0781	0.903485	1.13903	1.20254	1.05017	1.04634
O08917	FLOT1	Flotillin-1	23	0.888427	0.994096	0.994173	0.938745	0.941563	1.00474	1.00832	1.00059	0.985582	0.951224	1.03891	0.994766	1.14988	1.09816	1.01264
O08992	SDCBP	Syntenin-1	3	1.05636	0.825145	0.903306	0.936416	0.91474	0.821585	0.871387	0.769807	0.77854	0.819364	0.855895	0.960075	1.40607	1.13662	0.894573
O08997	ATOX1	Copper transport protein ATOX1	3	1.06937	0.723921	0.880922	0.88748	0.932552	1.17811	1.08173	1.20319	1.07981	1.1106	1.17507	1.2678	1.10176	0.965037	1.3433
O09005	DEGS1	Sphingolipid delta(4)-desaturase DES1	2	0.847059	0.983529	1.05911	1.96471	2.55529	1.02135	0.924706	1.96223	2.03448	0.847059	1.02627	1.60263	0.84	0.875205	1.17898
O09012	PEX5	Peroxisomal targeting signal 1 receptor	11	0.820543	1.16647	0.893671	0.90791	0.79575	1.01224	0.854782	1.00084	0.890295	0.865407	0.919409	0.940084	1.10272	0.869198	0.94557
O09044	SNAP23	Synaptosomal-associated protein 23	10	1.03931	1.02808	0.98463	0.965633	0.950809	1.18677	0.889712	1.01397	1.05915	1.02269	1.1225	0.979041	0.950359	0.902655	1.23847
O09061	PSMB1	Proteasome subunit beta type-1	10	1.13356	1.18517	0.87475	1.13096	1.10364	1.01141	1.23677	0.91127	0.968046	1.0954	1.04108	0.965478	1.10278	1.04964	0.988302
O09106	HDAC1	Histone deacetylase 1	6	0.961963	0.167485	1.00141	0.90184	1.00798	0.970322	1.0184	0.903618	1.02544	0.837423	0.916054	0.94121	1.04908	0.944036	0.957603
O09110	MAP2K3	Dual specificity mitogen-activated protein kinase kinase 3	7	1.1084	0.789295	0.841865	0.973577	0.896341	0.959796	0.971545	0.99598	0.930314	1.12127	0.896811	0.992227	1.03659	0.905119	0.906727
O09111	NDUFB11	NADH dehydrogenase [ubiquinone] 1 beta subcomplex subunit 11, mitochondrial	12	1.03566	1.10672	0.989976	1.05267	0.981917	0.854876	1.05012	1.03486	1.0018	1.10391	0.944386	0.926756	1.01669	0.999736	0.708212
O09114	PTGDS	Prostaglandin-H2 D-isomerase	7	0.819732	0.806334	0.360826	0.557856	0.604141	0.649858	1.04263	0.704558	0.839886	0.828258	0.676068	0.994872	1.04872	0.703134	1.24387
O09117	SYPL1	Synaptophysin-like protein 1	2	0.832636	0.171548	1.52263	0.866109	0.859833	2.07407	1.16841	1.46502	2.25926	0.848326	1.64198	1.15226	0.609833	1.79835	3.0535
O09118	NTN1	Netrin-1	3	0.827744	1.03506	1.2183	1.07317	1.23628	1.17879	1.10671	1.37006	1.1185	1.04726	1.35967	0.858628	1.10518	1.31393	1.23285
O09131	GSTO1	Glutathione S-transferase omega-1	18	0.9436	0.719507	0.90491	0.981511	0.915365	1.00472	1.08234	1.03248	1.07628	1.04651	0.934766	1.0074	0.873728	0.970144	1.17844
O09159	MAN2B1	Lysosomal alpha-mannosidase	8	1.02492	0.366739	0.706217	1.01517	0.968581	0.981016	0.909534	1.09872	0.86711	0.853738	1.215	1.06929	0.949079	0.773137	1.38918
O09161	CASQ2	Calsequestrin-2	23	0.931127	0.994175	0.919354	0.926886	0.984329	0.898829	0.965758	0.908894	0.863029	0.988253	0.86588	0.920676	1.00448	0.968656	0.804928
O09164	SOD3	Extracellular superoxide dismutase [Cu-Zn]	5	0.981744	0.717039	0.972763	0.778905	0.844828	0.831624	1.07201	0.927839	0.703219	0.952333	1.22674	1.35444	1.44422	1.31164	2.06296
O09167	RPL21	60S ribosomal protein L21	9	0.912077	1.12768	1.08857	1.04888	1.00213	1.04175	0.8609	1.06294	0.914281	0.958828	0.959038	0.977384	0.88029	0.900996	0.815436
O09172	GCLM	Glutamate--cysteine ligase regulatory subunit	9	0.968908	0.849936	0.65033	1.09362	0.921456	1.29877	0.792377	0.916117	0.856425	0.825525	1.19636	0.863965	0.859443	1.21363	1.41282
O09174	AMACR	Alpha-methylacyl-CoA racemase	19	0.95117	0.799165	0.973702	0.923885	0.9546	0.964757	1.05412	1.09871	1.13434	1.09117	1.02491	1.05229	0.985537	0.995296	0.855171
O35066	KIF3C	Kinesin-like protein KIF3C	1	15.623	9.51639	25.8341	4.29508	14.3607	8.11848	1.44262	3.59242	4.52607	5.90164	2.61137	1.36493	1.15574	1.45024	1.59242
O35071	KIF1C	Kinesin-like protein KIF1C	19	1.03392	1.03755	1.10538	0.934039	1.08002	0.994454	1.11047	1.07912	1.13186	1.01609	1.09145	1.06621	1.0042	1.00317	0.884324
O35074	PTGIS	Prostacyclin synthase	21	0.922194	0.683606	0.829472	0.813092	0.810795	0.694099	0.995693	0.866796	0.799795	0.990238	1.08367	1.17247	1.19782	0.947266	2.04794
O35075	VPS26C	Vacuolar protein sorting-associated protein 26C	4	1.19431	0.7708	1.12035	0.869565	1.19968	1.00465	1.07354	0.94016	0.93484	0.913043	0.880319	0.836436	1.15942	1.375	0.817819
O35083	AGPAT1	1-acyl-sn-glycerol-3-phosphate acyltransferase alpha	4	1.05051	1.18687	0.985507	2.48485	0.863636	1.03382	0.79798	0.990338	1.05797	0.676768	1.06763	0.961353	1.10606	0.951691	0.995169
O35098	DPYSL4	Dihydropyrimidinase-related protein 4	7	1.00738	0.974179	1.08948	0.864994	0.985245	0.882386	0.904463	0.989871	1.01857	0.888971	1.16826	0.89139	1.01217	0.884637	0.927968
O35099	MAP3K5	Mitogen-activated protein kinase kinase kinase 5	12	0.834299	0.622827	0.910184	1.26883	0.97219	1.18175	0.941483	1.3529	1.21499	0.790846	1.2942	1.22489	0.783314	1.12871	0.95686
O35114	SCARB2	Lysosome membrane protein 2	7	1.17877	0.927661	0.671094	1.14379	1.05218	1.04323	1.31752	1.11953	1.04688	1.14201	1.42604	1.31927	1.13163	0.876563	1.7112
O35127	GRCC10	Protein C10	3	1.08346	1.38847	1.18208	0.933232	1.06829	1.00867	1.25645	1.07225	1.09971	1.12595	1.00434	1.09104	0.940819	0.92052	0.797688
O35129	PHB2	Prohibitin-2	22	0.904025	1.0961	0.929408	0.920237	0.929631	0.898248	0.958574	0.928759	0.971612	1.01586	0.851952	0.899959	0.954783	0.88976	0.708603
O35143	ATP5IF1	ATPase inhibitor, mitochondrial	5	1.82568	1.49713	1.03812	1.35438	1.22525	1.23375	1.17647	1.00875	1.14688	1.35438	1.04187	1.26062	1.23242	1.09062	0.96875
O35166	GOSR2	Golgi SNAP receptor complex member 2	2	1.64195	0.501059	0.720044	0.914195	1.30403	1.24183	1.55403	1.35512	1.33224	1.04237	1.82026	1.25054	1.05614	0.891068	1.81046
O35206	COL15A1	Collagen alpha-1(XV) chain	16	0.941864	1.01569	0.974014	0.862989	1.05012	0.902946	0.896723	1.06084	1.07577	0.908475	0.996317	1.02605	1.10259	1.04331	1.12454
O35215	DDT	D-dopachrome decarboxylase	9	1.01758	0.535694	1.05133	1.05216	1.03953	1.13847	1.06625	1.1917	1.13625	1.12939	1.06707	1.1579	1.02462	1.07721	1.11143
O35218	CPSF2	Cleavage and polyadenylation specificity factor subunit 2	5	0.898426	1.06438	0.907514	0.971388	0.959943	0.985549	0.895565	0.895954	0.809249	0.979971	0.693642	1.07514	0.991416	1.1185	0.815029
O35219	KCNH2	Potassium voltage-gated channel subfamily H member 2	3	1.29259	1.51481	1.18255	1.23333	1.21728	1.00249	0.998765	1.0405	1.13396	1.11852	1.09408	0.976947	1.20494	0.897196	0.806231
O35226	PSMD4	26S proteasome non-ATPase regulatory subunit 4	13	0.868986	0.387447	0.890452	0.882748	0.927165	0.908216	0.860483	0.968616	0.949223	0.883643	0.914878	0.798668	0.941374	0.933827	0.871651
O35231	KIFC3	Kinesin-like protein KIFC3	6	0.922385	1.16873	1.05355	0.833521	0.96063	0.96624	1.01575	0.875437	1.09197	0.996625	0.820722	0.961583	0.926884	0.799767	0.810244
O35239	PTPN9	Tyrosine-protein phosphatase non-receptor type 9	1	1.09509	1.04601	1.24297	0.984663	1.15337	1.08951	1.08896	1.02558	0.98977	0.892638	1.13555	0.805627	1.34049	1.1023	1.13811
O35242	NSMAF	Protein FAN	3	1.07287	0.988203	0.693356	0.895212	0.975017	0.962521	1.08813	1.08518	0.994889	1.01041	1.046	0.969336	0.930604	0.705281	1.25554
O35250	EXOC7	Exocyst complex component 7	17	1.13638	0.922017	0.977247	0.935256	1.08252	1.01181	1.12876	1.072	1.05876	1.00798	1.01354	1.16129	1.05477	0.984159	1.08669
O35286	DHX15	Pre-mRNA-splicing factor ATP-dependent RNA helicase DHX15	27	1.09585	1.00406	1.07173	1.02148	1.0737	0.952493	1.07423	0.872949	0.864198	1.05082	0.846539	0.937959	1.1307	1.08267	0.772777
O35295	PURB	Transcriptional activator protein Pur-beta	15	0.89265	0.940684	0.963963	0.874359	1.1147	0.833684	0.846154	1.04941	0.975232	0.882051	0.895232	0.737214	1.04598	0.89709	0.896099
O35309	NMI	N-myc-interactor	7	0.775036	1.05225	0.754032	0.751814	1.07837	1.09375	0.995646	1.09375	1.00202	0.8418	1.10988	1.13911	0.766328	0.852823	1.05242
O35326	SRSF5	Serine/arginine-rich splicing factor 5	8	0.955171	1.18613	0.958468	0.889759	1.01528	0.948255	0.897841	0.841702	0.88834	0.989898	0.943149	0.916085	1.04445	0.999319	0.846979
O35343	KPNA4	Importin subunit alpha-3	7	0.918367	0.767138	1.0072	1.01047	0.946102	1.1928	1.09995	1.0304	1.2024	0.988488	0.9112	0.8336	0.859236	1.0408	1.188
O35344	KPNA3	Importin subunit alpha-4	10	1.08436	1.38335	1.04128	0.957003	1.06205	0.929178	1.04481	0.992683	1.06278	1.16927	0.865041	0.942547	1.20301	0.93243	0.917344
O35345	KPNA6	Importin subunit alpha-7	5	1.11013	1.11454	1.05714	1.19824	1.14537	0.961905	0.995595	0.771429	1.22222	1.09251	0.895238	0.977778	1.10132	0.695238	0.577778
O35350	CAPN1	Calpain-1 catalytic subunit	32	1.13795	0.851078	1.03386	1.03851	1.04535	1.2096	1.09483	1.0809	1.21164	0.985213	1.16947	1.17676	0.944795	1.14429	1.46887
O35379	ABCC1	Multidrug resistance-associated protein 1	26	1.13074	0.744784	0.774839	0.882774	1.01858	0.870458	1.14991	1.07516	1.13343	0.926883	1.20408	1.08714	0.997914	0.8966	1.46736
O35381	ANP32A	Acidic leucine-rich nuclear phosphoprotein 32 family member A	9	1.02457	1.15312	1.30675	1.01756	1.08681	1.14147	1.06793	1.17256	1.12223	1.0315	1.06207	1.22031	1.05253	1.09696	1.08667
O35382	EXOC4	Exocyst complex component 4	17	1.12724	0.671947	0.857359	0.88094	1.00332	1.01033	1.11421	0.907006	1.08468	0.939193	0.93372	0.982611	1.00511	1.00756	1.11895
O35386	PHYH	Phytanoyl-CoA dioxygenase, peroxisomal	15	1.01188	0.617519	0.895215	0.904751	1.04831	0.915211	1.09639	1.04945	1.14209	1.26131	0.971789	1.05518	0.857355	0.896766	0.793428
O35387	HAX1	HCLS1-associated protein X-1	7	0.900073	0.471918	0.832789	0.816922	1.07877	0.920566	1.07002	1.11353	1.18607	1.03282	1.15742	0.977512	1.04668	0.948857	0.857454
O35435	DHODH	Dihydroorotate dehydrogenase (quinone), mitochondrial	21	1.20152	0.832321	1.14339	0.945714	1.10693	0.956755	1.19796	1.0944	1.13025	0.954585	1.11175	1.01722	0.962974	0.900498	0.845644
O35448	PPT2	Lysosomal thioesterase PPT2	3	1.03521	1.06514	1.05141	1.21303	1.20775	1.07331	0.933099	1.03755	1.01296	1.21831	1.09566	1.03308	1.19014	1.02906	0.841752
O35459	ECH1	Delta(3,5)-Delta(2,4)-dienoyl-CoA isomerase, mitochondrial	21	1.02748	1.26108	1.16788	1.24434	1.15494	0.965439	0.838445	1.02361	1.02918	1.04468	1.00342	0.873212	0.64057	0.758841	0.588655
O35465	FKBP8	Peptidyl-prolyl cis-trans isomerase FKBP8	6	0.960675	0.269695	1.06668	1.07047	0.900324	1.04144	0.915769	1.01243	0.883029	1.07372	0.954605	1.01582	0.935626	0.924468	0.899228
O35522	PSMB9	Proteasome subunit beta type-9	2	1.5	1.40081	1.18966	1.07895	1.05263	1.35632	1.31174	1.43678	1.07471	1.3502	1.27586	1.37356	1.01822	1.32184	1.3046
O35551	RABEP1	Rab GTPase-binding effector protein 1	17	0.946122	0.925701	1.02607	0.94547	1.00065	1.01253	0.984575	0.900634	1.04176	1.03389	1.01829	1.02405	0.966544	0.99496	0.96731
O35566	CD151	CD151 antigen	4	1.36847	1.12857	1.07493	1.09655	1.6202	1.32167	1.40985	1.04556	1.15379	1.26158	1.16005	1.13825	1.23892	1.22768	1.80157
O35593	PSMD14	26S proteasome non-ATPase regulatory subunit 14	10	0.988738	1.1028	0.846942	0.909038	0.914814	0.963253	1.01482	0.928856	0.99145	1.00308	0.874551	1.0404	1.03706	0.885712	1.0329
O35598	ADAM10	Disintegrin and metalloproteinase domain-containing protein 10	5	1.41347	1.03153	1.00802	1.01362	1.12791	2.31818	1.09781	1.28342	2.03209	1.1143	1.33957	1.11765	0.97062	1.45989	2.47059
O35601	FYB1	FYN-binding protein 1	8	2.64085	1.00801	0.38249	1.39386	1.26302	2.32257	0.679573	0.392761	0.952311	1.17623	1.72438	1.236	0.331108	1.14869	1.0225
O35604	NPC1	NPC intracellular cholesterol transporter 1	6	0.92714	0.90255	1.05581	1.08493	1.13251	1.02113	1.03734	1.12967	1.09274	0.991803	1.01826	1.0359	1.10656	0.987895	0.843455
O35607	BMPR2	Bone morphogenetic protein receptor type-2	3	0.879102	0.825561	1.63291	0.93437	1.23661	1.58861	0.949914	1.25949	1.27215	0.856649	1.14557	1.85443	1.09326	1.36076	1.53797
O35609	SCAMP3	Secretory carrier-associated membrane protein 3	8	0.48955	1.60903	1.07847	1.00887	0.727129	1.00257	0.503155	0.985078	0.818883	0.901617	0.799074	0.864934	1.0558	1.10625	0.754824
O35638	STAG2	Cohesin subunit SA-2	8	0.934864	0.82116	1.25618	0.876883	1.11446	1.21948	0.972892	1.13338	0.966126	0.844503	1.08892	1.22442	1.07116	1.18843	1.07551
O35639	ANXA3	Annexin A3	24	1.01995	0.763828	0.889863	0.806004	0.907422	0.766922	1.05151	0.85813	0.787706	0.844374	0.86161	0.792995	0.843268	0.822501	0.852099
O35643	AP1B1	AP-1 complex subunit beta-1	21	1.0774	0.779544	0.885244	0.956808	1.01168	1.04268	1.10617	1.01886	1.07582	0.98838	1.04243	1.06345	1.03947	0.917502	1.21004
O35648	CETN3	Centrin-3	3	0.810049	0.998775	0.518817	0.868873	0.903186	0.865591	0.964461	1.9543	1.12366	0.985294	0.865591	0.739247	1.0049	0.951613	0.741935
O35658	C1QBP	Complement component 1 Q subcomponent-binding protein, mitochondrial	7	1.04842	1.08048	0.890559	0.992991	1.0954	0.905943	1.15816	1.03084	1.09841	1.14259	1.15629	1.0432	1.07249	0.893299	1.19935
O35678	MGLL	Monoglyceride lipase	12	1.31628	0.927586	1.17815	1.17804	1.27012	1.41127	1.39602	1.37757	1.18183	1.32299	1.35089	1.39367	1.11454	1.16791	1.1479
O35680	MRPS12	28S ribosomal protein S12, mitochondrial	2	0.948832	0.290089	0.980102	0.963336	1.14827	0.682206	0.795729	1.06822	1.0091	0.852135	0.795338	0.761228	1.02055	0.613985	0.676521
O35682	MYADM	Myeloid-associated differentiation marker	6	1.30539	1.23553	0.366472	1.20359	1.23353	0.723197	1.29142	1.27875	1.08382	1.07186	1.00975	1.1306	1.19162	0.48538	1.14425
O35683	NDUFA1	NADH dehydrogenase [ubiquinone] 1 alpha subcomplex subunit 1	3	0.899776	1.88332	1.13427	1.02767	0.910995	1.03827	0.9454	0.95099	0.988251	0.988781	1.08593	0.98758	0.869858	1.14703	0.746895
O35685	NUDC	Nuclear migration protein nudC	21	1.08096	0.812799	0.932937	1.11248	0.956179	1.02101	0.989912	1.07158	0.942846	1.07818	0.926516	1.0325	0.933922	0.967023	0.814903
O35691	PNN	Pinin	14	0.867056	0.991007	1.07843	0.910971	0.907824	1.02163	0.895234	1.06902	0.883752	0.953088	0.912649	0.943857	1.02938	1.10865	0.833223
O35711	PPFIBP2	Liprin-beta-2	4	1.13187	1.04485	0.692389	1.09343	1.13508	0.931954	1.2173	1.22518	1.15047	1.1842	1.18485	0.950193	1.10731	0.922133	0.970537
O35737	HNRNPH1	Heterogeneous nuclear ribonucleoprotein H	7	0.932343	0.980407	0.91014	0.94765	1.06261	0.894147	0.968774	0.879802	0.924979	0.949334	0.879472	0.822589	1.01867	0.859522	0.828524
O35841	API5	Apoptosis inhibitor 5	18	0.880952	1.00033	0.959036	0.928079	0.95468	1.00109	0.918227	0.914446	0.997462	0.868966	0.909371	1.03752	1.00788	1.14047	0.978612
O35855	BCAT2	Branched-chain-amino-acid aminotransferase, mitochondrial	18	1.22722	1.22784	0.933008	1.11482	1.17375	0.986088	1.20185	1.1022	1.0508	1.06135	1.09282	1.14479	0.960363	0.919309	1.14918
O35857	TIMM44	Mitochondrial import inner membrane translocase subunit TIM44	30	0.93358	0.999808	1.0537	0.994361	0.929596	1.07195	0.98973	1.06953	1.06044	1.05958	1.00523	1.08318	0.981379	1.03361	0.872134
O35864	COPS5	COP9 signalosome complex subunit 5	19	1.14851	0.789542	0.897032	0.923448	1.06053	1.14977	1.16488	0.98251	1.19701	1.0411	0.917909	1.16739	1.04275	0.975674	1.12976
O35887	CALU	Calumenin	23	1.14231	0.419895	0.719201	0.924853	0.980865	0.880214	1.05748	0.930211	0.896291	0.927099	1.04537	0.976372	1.22854	0.807198	1.36161
O35892	SP100	Nuclear autoantigen Sp-100	4	0.995041	1.14793	0.94633	0.906612	0.931405	0.995413	1.03802	1.12752	1.11514	0.864463	1.05642	0.888991	0.987603	1.15229	1.33257
O35900	LSM2	U6 snRNA-associated Sm-like protein LSm2	6	1.24244	0.434099	0.685311	0.839782	1.15054	0.909047	1.16626	1.17656	0.993191	0.996977	1.2393	1.3001	0.845828	0.67072	1.232
O35930	GP1BA	Platelet glycoprotein Ib alpha chain	8	2.76794	0.899806	0.493225	1.58306	1.1629	2.07194	0.620556	0.464646	1.08376	1.08727	1.74181	1.20054	0.425339	1.07834	1.01527
O35943	FXN	Frataxin, mitochondrial	6	0.900726	1.01219	1.03488	0.940493	1.00755	0.805721	0.971988	1.15818	0.875631	1.05254	1.03044	0.673245	0.911321	0.889399	0.721891
O35955	PSMB10	Proteasome subunit beta type-10	3	1.3114	1.1886	0.604762	1.13596	1.32018	0.847619	0.921053	0.990476	0.880952	1.27632	0.838095	0.990476	0.903509	0.985714	1.01429
O54692	ZW10	Centromere/kinetochore protein zw10 homolog	12	0.853001	0.857493	0.646451	0.850551	0.877501	0.737646	0.930176	0.858041	0.80009	0.829318	0.882749	0.77628	1.02695	0.724618	0.778976
O54724	CAVIN1	Caveolae-associated protein 1	26	0.858294	0.859421	0.856761	0.753184	0.808317	0.824062	0.911569	1.04834	0.939089	0.838691	1.12378	0.98158	0.817962	0.931281	1.02424
O54734	DDOST	Dolichyl-diphosphooligosaccharide--protein glycosyltransferase 48 kDa subunit	14	0.960483	0.39398	0.935969	0.903063	0.979048	0.979168	0.912213	0.950653	0.962862	0.863679	0.879621	0.99667	0.906113	0.906002	1.11859
O54754	AOX1	Aldehyde oxidase 1	11	1.0347	0.833188	1.04275	1.07437	1.03558	1.08801	1.07014	1.15266	1.01731	1.03062	1.11575	1.1318	0.932779	0.895099	0.988113
O54774	AP3D1	AP-3 complex subunit delta-1	27	1.09179	0.90207	0.727961	0.958991	1.12568	1.01816	1.09418	1.02935	1.05865	1.01468	1.13492	1.146	1.09521	0.837088	1.29612
O54781	SRPK2	SRSF protein kinase 2	10	1.03578	0.777982	0.755008	0.927064	0.94633	1.05531	1.10275	0.883531	1.12941	1.04197	1.11416	1.17621	1.04908	0.897536	1.2652
O54784	DAPK3	Death-associated protein kinase 3	4	0.899552	0.115803	0.934816	0.840691	0.966091	0.894683	1.01791	1.00026	1.00153	0.75112	1.04397	1.18354	1.10365	1.14085	1.33998
O54786	DFFA	DNA fragmentation factor subunit alpha	5	0.965031	1.18344	0.766585	1.10307	0.838037	0.932432	0.980368	0.635135	0.755528	0.912883	0.9914	0.77887	0.696319	0.912776	0.798526
O54791	MAFF	Transcription factor MafF	1	0.767886	1.14308	1.24259	2.68045	0.995231	1.25067	1.1558	1.39892	0.938005	1.21304	1.55795	1.12399	1.74563	1.5903	1.28032
O54824	IL16	Pro-interleukin-16	5	0.564748	0.980216	0.593926	0.739209	0.660072	0.847019	0.593525	1.0045	1.20472	0.92446	1.09899	0.72216	0.654676	1.06074	0.584927
O54833	CSNK2A2	Casein kinase II subunit alpha'	10	1.16053	0.969783	0.819294	0.905571	1.04312	0.99712	1.17438	0.977322	0.888049	1.02235	1.08531	1.07451	0.904627	1.027	1.19042
O54865	GUCY1B1	Guanylate cyclase soluble subunit beta-1	20	1.34013	0.981392	1.01245	1.13849	1.23868	1.24324	1.23493	0.939189	0.995021	1.18572	1.12269	1.10171	1.16264	1.11664	0.991821
O54879	HMGB3	High mobility group protein B3	8	1.22366	1.01713	0.933142	1.04904	1.39102	0.820476	1.14634	1.10537	1.03146	1.03347	1.01435	0.833752	1.06175	0.78914	0.662959
O54890	ITGB3	Integrin beta-3	15	2.24425	0.561367	0.371559	1.07714	1.21475	2.12491	0.435057	0.381695	0.924575	0.934163	1.88204	1.13117	0.239974	1.04263	0.935606
O54901	CD200	OX-2 membrane glycoprotein	5	0.787207	1.14195	0.969369	0.778033	0.924312	1.01201	0.789246	0.938138	0.981982	0.776504	0.962162	0.888288	0.947248	1.02763	1.32072
O54931	AKAP2	A-kinase anchor protein 2	25	0.989419	0.821931	0.592024	0.865216	1.02633	0.739997	1.02838	0.880821	0.930277	1.02104	1.11124	0.888561	1.13502	0.642529	1.394
O54941	SMARCE1	SWI/SNF-related matrix-associated actin-dependent regulator of chromatin subfamily E member 1	8	0.955891	1.14335	0.997436	1.03598	1.04121	0.97094	1.05514	0.884615	0.794017	0.987232	0.824786	0.840171	1.09518	0.964957	0.974359
O54946	DNAJB6	DnaJ homolog subfamily B member 6	11	1.03958	1.09316	1.65295	1.06837	1.04238	1.52147	1.03559	1.37522	1.38014	1.32187	1.27549	1.35644	1.5086	1.32245	1.3703
O54950	PRKAG1	5'-AMP-activated protein kinase subunit gamma-1	15	1.25878	0.805332	1.00964	0.954795	1.07424	1.14404	1.23176	1.15619	1.2904	1.20052	1.15253	1.31681	0.991825	1.04049	1.03905
O54962	BANF1	Barrier-to-autointegration factor	5	0.601038	0.965662	1.44249	1.06546	0.725296	1.17412	0.83498	0.711661	0.817891	0.973073	1.24521	1.08786	0.879941	1.1246	0.71246
O54984	GET3	ATPase GET3	10	1.05992	1.05145	0.910114	1.03979	0.88287	1.05922	0.96117	0.989415	1.00613	1.01518	0.901966	1.04427	1.0604	0.994708	1.03377
O54988	SLK	STE20-like serine/threonine-protein kinase	33	0.932481	0.74404	0.807591	0.985151	0.95572	0.956676	0.951658	0.894347	0.838138	0.959049	0.929511	0.910292	0.948262	0.847157	0.826703
O54998	FKBP7	Peptidyl-prolyl cis-trans isomerase FKBP7	8	0.800813	0.8399	0.98941	0.891651	0.765635	0.941953	0.77267	0.871094	0.7869	0.779706	0.86495	0.891751	1.01251	1.01111	0.974114
O55003	BNIP3	BCL2/adenovirus E1B 19 kDa protein-interacting protein 3	11	1.04003	0.831563	0.824206	0.717167	0.650346	1.34502	1.46359	1.75739	1.54326	1.32132	1.31544	1.58653	1.25697	1.84885	1.70537
O55013	TRAPPC3	Trafficking protein particle complex subunit 3	5	1.39106	0.99112	1.05769	1.15921	1.09293	1.09336	1.33746	0.975712	1.03719	1.25404	1.11423	1.25579	1.04821	1.00949	1.37419
O55022	PGRMC1	Membrane-associated progesterone receptor component 1	6	0.9192	0.603604	0.90293	0.830236	0.949324	1.04647	0.925113	0.962953	0.975991	0.9375	0.950174	0.850523	1.00253	1.008	1.38634
O55023	IMPA1	Inositol monophosphatase 1	12	0.941834	1.17831	1.3402	0.950203	0.919877	1.1408	0.945894	1.00596	0.944127	0.938354	0.896449	0.914577	1.01375	1.20735	0.898436
O55026	ENTPD2	Ectonucleoside triphosphate diphosphohydrolase 2	11	1.02709	0.913173	1.11909	0.88256	1.04675	1.04911	1.22523	1.10624	1.11542	1.02226	1.06746	1.04314	1.04935	1.31184	1.82446
O55028	BCKDK	[3-methyl-2-oxobutanoate dehydrogenase [lipoamide]] kinase, mitochondrial	14	1.0217	1.21308	0.45516	1.07873	0.960735	0.722397	0.928939	1.04687	0.981523	0.997174	1.18522	1.04251	1.00454	0.518101	0.971459
O55029	COPB2	Coatomer subunit beta'	32	1.01539	0.554474	0.801128	0.923134	0.930552	0.968482	0.961103	0.945264	1.01372	0.942235	0.9802	1.0134	1.01122	0.885972	1.05088
O55033	NCK2	Cytoplasmic protein NCK2	2	1.81882	0.818815	0.957447	1.31359	1.43206	1.74468	1.37282	1.08777	1.2633	1.43902	1.48404	1.21543	1.37979	1.26064	1.16489
O55042	SNCA	Alpha-synuclein	6	1.15615	1.19249	0.504849	1.35519	1.2485	1.32676	0.737164	0.651198	0.670754	0.624139	1.36499	0.694398	1.02723	1.21375	1.29406
O55057	PDE6D	Retinal rod rhodopsin-sensitive cGMP 3',5'-cyclic phosphodiesterase subunit delta	4	1.0182	0.428293	0.997722	0.857236	1.04311	0.917995	1.00888	1.09112	0.888383	0.998917	0.863326	0.845103	1.03726	0.933941	0.863326
O55060	TPMT	Thiopurine S-methyltransferase	7	1.07081	1.12746	0.962637	1.00885	1.01903	1.0038	1.0509	1.04875	1.05495	0.964594	1.0022	1.11109	0.909715	0.854146	1.12148
O55091	IMPACT	Protein IMPACT	3	1.1223	0.479317	1.16814	1.11781	0.928957	1.40819	1.33183	0.929204	0.980088	1.1286	1.07522	1.45243	1.16097	1.34513	1.42146
O55098	STK10	Serine/threonine-protein kinase 10	5	1.22566	1.74779	1.05398	1.71239	1.17257	1.25911	0.977876	1.10526	0.948718	1.76106	1.1309	1.17409	1.37611	1.29285	0.958165
O55100	SYNGR1	Synaptogyrin-1	2	0.942731	0.242291	0.483871	1.20705	1.29075	0.935484	1.18502	1.69355	1.80645	1.10573	1.34677	1.20161	1.28194	1.08871	1.47581
O55102	BLOC1S1	Biogenesis of lysosome-related organelles complex 1 subunit 1	4	0.853625	1.19904	0.987662	0.890561	0.995212	0.789636	1.0171	1.06724	1.05028	0.942544	0.855953	0.810302	1.1026	0.789328	0.811536
O55106	STRN	Striatin	18	0.901796	0.694678	0.818318	0.892734	0.984511	0.890029	0.848904	0.910548	0.781233	0.87395	0.914289	0.831356	1.05355	0.797371	0.870258
O55111	DSG2	Desmoglein-2	40	0.87707	0.833716	1.20147	0.926362	0.875424	0.913335	0.969816	1.15165	1.16319	1.00664	1.02188	1.01735	1.05678	1.20276	0.955847
O55126	NIPSNAP2	Protein NipSnap homolog 2	19	0.864335	0.824316	1.0784	0.924847	0.9041	0.908327	0.935522	0.956459	0.99622	0.939234	0.906753	0.993543	0.828424	0.98209	0.683046
O55128	SAP18	Histone deacetylase complex subunit SAP18	8	1.35908	1.04848	1.17696	1.12736	1.14051	0.97426	1.29827	0.938438	0.997426	1.23747	0.936937	0.980909	1.2802	1.08773	0.915058
O55131	SEPTIN7	Septin-7	22	0.876317	0.926666	0.85958	0.916131	0.93679	0.964895	0.824737	0.910771	0.842626	0.922014	0.929356	0.896859	1.05062	0.96696	0.965004
O55135	EIF6	Eukaryotic translation initiation factor 6	3	0.900427	1.1266	0.933268	0.869132	1.14794	0.887144	0.98862	1.22277	1.08734	0.947368	1.16683	0.780177	1.00142	1.11482	0.863592
O55137	ACOT1	Acyl-coenzyme A thioesterase 1	9	1.10601	0.878847	0.817213	1.0342	1.06644	1.07336	1.17538	0.95041	0.955738	1.08061	1.03689	1.23279	0.922814	0.877869	0.885656
O55142	RPL35A	60S ribosomal protein L35a	10	1.50178	1.27342	1.02284	1.2645	1.23015	1.14247	1.28145	1.11872	1.17843	1.30152	0.97422	1.29421	1.17128	0.870873	1.31366
O55143	ATP2A2	Sarcoplasmic/endoplasmic reticulum calcium ATPase 2	51	1.03569	1.14693	1.03375	1.03596	1.06585	0.93709	1.02546	1.04248	1.0209	1.01782	1.0062	0.997792	1.00669	0.963325	0.899836
O55192	SLC6A2	Sodium-dependent noradrenaline transporter	3	1.0114	1.15175	1.29617	0.968421	1.19211	1.07155	1.34825	1.09484	1.16972	0.987719	1.10316	1.03161	1.04035	1.02829	0.816972
O55201	SUPT5H	Transcription elongation factor SPT5	15	1.08944	1.52371	1.00284	0.846444	0.915948	1.02426	1.10991	0.968	0.98529	1.02371	0.909161	1.04258	0.916487	0.912	1.11355
O55222	ILK	Integrin-linked protein kinase	20	1.15486	0.96947	0.769369	0.932515	1.03045	0.966636	0.954369	0.873719	0.886176	0.963209	1.00118	0.919012	0.942009	0.890991	0.953743
O55229	CHKB	Choline/ethanolamine kinase	9	1.11816	0.512207	0.995074	0.946777	1.11719	1.14614	1.10986	1.10345	1.2775	1.03076	1.29064	1.39409	1.15967	0.963875	1.50411
O55234	PSMB5	Proteasome subunit beta type-5	16	1.26089	1.00623	0.820979	1.12471	1.03638	1.20012	1.27704	0.905167	0.993613	1.26459	0.869944	1.28024	1.193	0.98684	1.17012
O70133	DHX9	ATP-dependent RNA helicase A	33	1.0714	0.923326	1.03879	1.0933	1.07654	1.07572	1.10188	0.987972	1.06623	0.980007	1.02289	1.0754	1.08934	1.0107	1.09712
O70152	DPM1	Dolichol-phosphate mannosyltransferase subunit 1	9	1.04037	0.950505	1.09331	1.05094	0.98174	1.15044	1.06295	1.04936	0.992901	1.07881	1.08654	1.12542	1.24219	1.27721	1.19946
O70161	PIP5K1C	Phosphatidylinositol 4-phosphate 5-kinase type-1 gamma	2	0.880503	1.08176	1.00345	0.842767	0.801258	1.21071	0.988679	1.12263	0.873921	1.06415	1.06218	1.33161	0.92956	1.22798	1.37478
O70165	FCN1	Ficolin-1	3	0.812434	1.00632	0.649311	1.11064	0.746048	0.920368	0.97471	1.1756	0.807044	0.951528	1.25064	1.14344	1.26238	1.32721	1.3415
O70172	PIP4K2A	Phosphatidylinositol 5-phosphate 4-kinase type-2 alpha	4	0.991961	0.763369	0.882675	0.913841	0.947571	0.961702	0.827683	0.938298	0.96155	0.847606	1.21733	0.982979	0.883083	0.976444	1.39635
O70194	EIF3D	Eukaryotic translation initiation factor 3 subunit D	22	0.950615	0.655281	0.792594	0.918199	0.980311	0.90409	0.93234	0.902606	0.88669	0.861634	0.946809	0.900379	0.944632	0.84892	1.05707
O70209	PDLIM3	PDZ and LIM domain protein 3	13	0.695973	0.569474	0.871278	0.709806	0.723947	0.617142	0.726406	0.689721	0.540186	0.662004	0.706372	0.715124	1.3214	1.06863	1.27185
O70228	ATP9A	Probable phospholipid-transporting ATPase IIA	4	0.953406	0.922879	1.00242	0.95919	1.17224	0.962176	1.00096	0.996646	1.07602	0.929627	0.968884	1.00093	1.27185	0.945034	0.926402
O70250	PGAM2	Phosphoglycerate mutase 2	16	0.98632	1.02839	1.15445	0.96436	1.05638	0.986871	0.997585	1.04649	1.03691	1.03964	0.903503	1.00049	0.992845	1.05982	1.13665
O70251	EEF1B	Elongation factor 1-beta	14	1.27026	1.16334	0.998629	0.991002	1.07559	1.11707	0.944071	1.06888	1.11462	0.966343	1.04084	1.12226	1.05293	0.950147	1.30776
O70252	HMOX2	Heme oxygenase 2	16	1.07416	1.05864	0.924551	1.15893	1.01601	0.97318	1.03267	1.0672	0.974948	1.07971	0.954907	0.967875	1.1965	0.901857	0.917772
O70258	SGCE	Epsilon-sarcoglycan	6	1.1063	1.08268	1.51546	1.00984	0.90748	1.57938	1.02165	1.37526	1.2701	0.931102	1.36082	1.75258	1.11024	1.53608	2.44536
O70274	PTP4A2	Protein tyrosine phosphatase type IVA 2	2	1.01743	0.70206	0.896679	1.06498	0.935024	1.13284	0.870048	1.06273	1.23247	1.00792	1.06642	0.97417	0.912837	0.837638	0.771218
O70305	ATXN2	Ataxin-2	17	0.942998	0.738938	0.846053	1.17686	0.995315	0.924117	0.936101	0.925643	0.875927	1.05349	0.959442	0.949411	0.954711	0.818578	0.81727
O70310	NMT1	Glycylpeptide N-tetradecanoyltransferase 1	9	1.08109	0.997677	1.07859	1.16194	1.16427	1.04581	1.04809	0.877772	0.885487	1.1329	0.902845	0.978062	1.21561	1.05955	0.869094
O70318	EPB41L2	Band 4.1-like protein 2	31	0.902187	0.915225	1.08782	0.915926	0.996726	1.03258	0.949427	1.05717	0.915182	0.907098	0.975964	0.953317	1.09442	1.06478	1.12939
O70325	GPX4	Phospholipid hydroperoxide glutathione peroxidase	11	1.13936	0.938734	0.997496	1.09674	1.02434	1.02406	1.26807	1.10057	1.06723	0.951689	1.00763	1.0102	0.834605	0.946755	0.98449
O70362	GPLD1	Phosphatidylinositol-glycan-specific phospholipase D	12	1.07834	1.14956	1.02656	1.08798	0.877252	1.07681	0.827817	0.894472	0.946159	0.796816	1.06604	1.10912	0.994554	1.24551	0.834171
O70373	XIRP1	Xin actin-binding repeat-containing protein 1	47	0.8711	0.754329	0.841633	0.905312	0.885069	0.821383	0.883396	0.869524	0.860545	0.828524	0.811386	0.917028	1.28992	0.987774	1.49045
O70378	EMC8	ER membrane protein complex subunit 8	5	0.958662	1.07309	0.981642	0.937354	1.06179	0.971953	0.979331	0.937787	0.99745	0.976774	1.0357	0.887302	1.15534	1.01836	1.15145
O70400	PDLIM1	PDZ and LIM domain protein 1	18	0.930682	0.46988	0.621608	0.845519	0.929691	0.837542	0.881334	0.734581	0.763532	0.764813	0.890001	0.715644	0.836607	0.751052	1.13989
O70423	AOC3	Membrane primary amine oxidase	14	0.854682	0.72949	1.29816	0.744385	0.904033	0.898761	0.868046	0.950357	0.839955	0.819499	1.24311	1.44589	1.09589	1.41757	1.4184
O70433	FHL2	Four and a half LIM domains protein 2	29	0.938353	0.493055	1.07971	0.953258	0.86071	1.11343	1.18513	1.12681	1.06519	0.902575	0.899311	0.735095	0.583145	1.11819	1.35249
O70435	PSMA3	Proteasome subunit alpha type-3	12	1.11974	1.11178	0.745489	0.97474	1.12878	0.889616	1.08389	1.00124	1.02454	0.995403	1.06669	1.07907	1.00728	0.704316	1.1103
O70439	STX7	Syntaxin-7	9	1.13739	0.985168	1.0232	0.961749	1.13323	0.870275	1.21259	1.18986	1.00773	1.04892	1.0232	0.935567	1.102	0.853952	0.930412
O70443	GNAZ	Guanine nucleotide-binding protein G(z) subunit alpha	3	1.92389	0.930973	0.552092	0.893805	1.00885	2.15587	0.624779	0.369155	0.838392	0.934513	1.71124	1.16243	0.476106	0.979491	1.06481
O70468	MYBPC3	Myosin-binding protein C, cardiac-type	97	0.946352	0.833513	0.94891	0.951645	1.00591	0.909145	0.985247	0.968134	0.982723	1.00894	0.915815	0.912892	1.00299	0.917586	0.89939
O70469	DOK2	Docking protein 2	3	1.72804	0.906311	0.635897	1.03318	1.09694	1.74701	0.574496	0.618803	0.957265	0.790501	1.47692	1.06325	0.458035	0.895726	0.54188
O70475	UGDH	UDP-glucose 6-dehydrogenase	12	0.932432	1.19889	1.58073	0.990991	0.854123	1.41964	1.22626	1.06957	0.973214	0.990298	1.1064	1.13318	1.12717	1.16778	1.51339
O70481	UBR1	E3 ubiquitin-protein ligase UBR1	6	1.3437	1.14075	1.07248	1.24059	1.29951	1.13681	1.11784	1.22883	1.29397	1.21931	1.10098	1.25	1.35188	1.07003	1.29397
O70492	SNX3	Sorting nexin-3	8	1.07357	0.580677	0.787934	1.00441	1.06081	0.789762	1.00883	1.01396	0.981718	0.952428	0.928037	0.769819	1.12997	0.759349	0.981718
O70493	SNX12	Sorting nexin-12	7	0.855929	0.491327	0.856456	0.814867	0.84708	0.790603	0.844248	0.91158	0.987791	0.92708	0.903811	0.740659	0.930619	0.866815	0.931927
O70494	SP3	Transcription factor Sp3	2	0.908745	1.13308	1.0525	0.969582	1.11407	0.941101	0.889734	0.815621	0.918054	1.01141	0.961588	0.78105	0.973384	1.07554	1.07426
O70496	CLCN7	H(+)/Cl(-) exchange transporter 7	4	0.93573		0.914557	0.825708	0.894336	0.884177	1.14161	0.960759	1.03734	1.05011	1.01076	0.891772	1.0915	1.06392	0.860759
O70503	HSD17B12	Very-long-chain 3-oxoacyl-CoA reductase	8	0.832849	0.99891	1.08009	0.919331	0.805596	1.04048	0.905887	0.923414	0.965864	0.955305	1.05536	0.990591	1.06577	0.943107	1.12057
O70548	TCAP	Telethonin	13	0.646123	1.06345	0.822354	0.850581	0.768584	0.867153	0.81671	1.1625	1.13595	0.924112	0.953558	0.934854	1.07407	1.03686	1.22947
O70566	DIAPH2	Protein diaphanous homolog 2	13	1.03824	0.889608	0.7487	0.899167	1.14215	0.89722	0.921986	1.00036	1.05901	0.906876	1.06673	0.978117	1.03392	0.825112	1.04323
O70571	PDK4	[Pyruvate dehydrogenase (acetyl-transferring)] kinase isozyme 4, mitochondrial	21	1.13721	0.998964	1.2342	0.892281	0.724852	1.30819	0.973862	0.935552	0.964883	1.01042	0.938965	0.781976	1.27862	1.13983	1.22421
O70572	SMPD2	Sphingomyelin phosphodiesterase 2	10	0.837076	0.786292	1.04516	0.944256	0.859661	1.02384	0.847128	1.15526	1.01241	0.832115	1.02171	1.08296	0.934465	0.984881	1.11029
O70589	CASK	Peripheral plasma membrane protein CASK	8	0.895868	0.556484	1.06519	0.887509	1.06807	0.968793	0.976117	0.963245	0.95215	0.889658	0.900139	1.06796	1.06019	1.03259	1.30444
O70591	PFDN2	Prefoldin subunit 2	7	0.924686	1.06218	0.874302	0.975941	0.9298	0.99049	0.954207	0.910688	0.928055	0.934449	0.974364	0.899111	1.02871	0.914203	0.843498
O70622	RTN2	Reticulon-2	7	1.24453	1.15606	0.979256	1.22282	1.22839	1.04729	1.21332	1.2476	1.22457	1.1862	1.18327	1.2653	1.01221	1.09925	1.05091
O88207	COL5A1	Collagen alpha-1(V) chain	6	0.788988	0.771936	1.04299	0.860036	0.823801	1.00331	0.872824	0.972222	0.759921	0.783304	0.978836	1.35317	1.19893	1.34061	1.68783
O88271	CFDP1	Craniofacial development protein 1	4	0.781942	1.18399	1.09228	0.906303	1.22487	0.811676	0.594549	0.903955	0.804143	0.810903	0.920904	0.951036	1.08177	0.94162	0.86629
O88322	NID2	Nidogen-2	35	0.934761	0.81495	1.07409	0.920374	0.890524	0.965581	0.951215	1.0603	0.853521	0.918307	0.968208	0.942459	0.965768	1.08986	1.05885
O88327	CTNNAL1	Alpha-catulin	4	0.953936	0.776382	1.13345	0.856784	0.840034	0.998311	1.08208	0.896959	0.883446	0.967337	0.885135	1.15372	0.843384	1.14358	0.969595
O88342	WDR1	WD repeat-containing protein 1	31	0.958386	0.785974	0.880545	0.912783	0.835719	0.986658	0.904807	0.986924	0.890345	0.965032	0.957584	0.893297	0.965572	0.939432	1.04056
O88343	SLC4A4	Electrogenic sodium bicarbonate cotransporter 1	4	1.24603	1.09788	1.19318	0.904762	1.29894	1.2776	1.40608	2.34091	1.90909	1.28439	1.4513	1.64773	1.21032	1.03084	1.67857
O88351	IKBKB	Inhibitor of nuclear factor kappa-B kinase subunit beta	5	0.855422	0.940964	1.10373	0.991566	0.975904	1.12587	1.06265	1.45105	1.16317	0.874699	1.10839	1.35781	0.909639	1.02448	1.08974
O88384	VTI1B	Vesicle transport through interaction with t-SNAREs homolog 1B	8	0.801446	0.124027	0.897807	0.859844	0.963293	0.920945	0.953467	1.04001	1.04965	0.858547	0.971559	0.937334	1.07416	0.96216	1.00048
O88393	TGFBR3	Transforming growth factor beta receptor type 3	5	1.09436	1.27567	1.00039	0.912118	1.0296	0.927273	1.12026	0.923404	0.921083	1.11378	1.04758	1.04836	0.967623	1.01238	0.831721
O88428	PAPSS2	Bifunctional 3'-phosphoadenosine 5'-phosphosulfate synthase 2	5	1.85335	0.15582	0.991794	1.14665	1.21998	1.03884	1.79377	1.19694	1.04814	1.37672	1.19475	1.33972	1.39505	1.13457	1.89551
O88441	MTX2	Metaxin-2	11	0.945127	0.907207	1.14641	1.02744	0.868141	1.06612	0.962326	1.18121	1.0489	1.13636	0.981929	1.24598	1.03178	1.09036	0.90922
O88447	KLC1	Kinesin light chain 1	11	0.860532	0.636943	0.717869	0.887766	0.931474	0.856697	0.930156	0.932348	0.878118	0.868219	0.966784	0.890862	0.930815	0.825244	1.04515
O88448	KLC2	Kinesin light chain 2	7	0.96319	0.595092	0.788086	0.834356	1.09509	0.831673	1.03374	0.895185	0.788294	1.0184	0.865089	0.806351	1.29448	0.908883	0.81922
O88456	CAPNS1	Calpain small subunit 1	9	1.23356	0.659609	0.94	0.918832	0.914341	1.31767	1.12287	0.981628	1.09256	1.01444	1.1807	1.4993	0.99615	1.1293	1.44326
O88487	DYNC1I2	Cytoplasmic dynein 1 intermediate chain 2	23	1.2181	1.68819	0.880252	1.02515	1.05368	1.02565	1.20491	1.12648	1.06733	1.22147	1.11276	1.14344	1.10107	0.973664	1.17157
O88492	PLIN4	Perilipin-4	45	0.953168	0.897016	1.02567	0.941359	0.964253	0.875912	0.942772	1.09138	1.01438	0.960737	0.974699	0.988893	1.09868	0.983145	1.03903
O88502	PDE8A	High affinity cAMP-specific and IBMX-insensitive 3',5'-cyclic phosphodiesterase 8A	6	0.743842	0.949097	1.19205	0.81445	0.899836	1.1755	0.809524	1.09603	0.735099	0.642036	0.913907	1.17881	1	1.22848	1.0894
O88520	SHOC2	Leucine-rich repeat protein SHOC-2	5	1.00097	1.26977	0.982929	0.972344	0.980592	0.98832	1.01698	0.982031	0.883199	1.04998	0.990117	0.971249	1.08782	1.03504	0.798742
O88522	IKBKG	NF-kappa-B essential modulator	6	0.971007	0.995931	0.884144	1.00102	0.869278	0.963199	0.870295	0.983189	0.891413	0.919634	1.00909	0.994548	0.915565	1.09087	0.952294
O88531	PPT1	Palmitoyl-protein thioesterase 1	7	0.760273	0.897515	0.939515	0.948514	0.734936	0.829005	0.996102	1.03225	0.925745	0.980835	1.02336	0.982221	0.892967	1.0129	0.904131
O88532	ZFR	Zinc finger RNA-binding protein	15	1.09727	3.20057	1.06713	1.06484	1.17038	1.04962	0.970439	0.983071	0.949212	0.991736	0.959136	0.948044	1.16338	0.981903	0.928196
O88533	DDC	Aromatic-L-amino-acid decarboxylase	7	1.63208	0.695652	1.28312	1.12203	1.3639	1.07229	1.67044	1.10592	1.04472	1.21593	1.11332	0.980161	0.887468	0.854405	1.15266
O88543	COPS3	COP9 signalosome complex subunit 3	14	1.04577	0.906092	0.890855	1.01783	0.981575	0.956179	1.02377	1.05308	1.02314	1.04309	0.928688	0.942025	0.951857	0.840773	0.972237
O88544	COPS4	COP9 signalosome complex subunit 4	20	0.979465	1.07444	0.928044	1.01155	0.988128	1.03896	1.06171	0.967984	1.11374	1.0231	0.912741	1.00673	1.01037	1.01867	1.04721
O88545	COPS6	COP9 signalosome complex subunit 6	8	1.23021	0.71685	0.84141	1.01585	1.0097	1.12871	1.13391	0.94005	1.09404	1.14872	0.859797	1.24957	0.927804	0.982762	1.17468
O88569	HNRNPA2B1	Heterogeneous nuclear ribonucleoproteins A2/B1	23	0.937224	0.852148	1.50932	1.1627	1.01429	1.30821	0.973694	1.19431	1.11796	1.18471	1.00813	1.16839	1.21048	1.47458	0.975772
O88587	COMT	Catechol O-methyltransferase	17	0.877407	1.04088	0.852488	0.917484	0.824069	0.916879	0.929535	0.895596	0.956273	0.980798	0.894358	0.984367	1.16457	0.949617	1.03877
O88597	BECN1	Beclin-1	4	0.692857	1.15	1.14597	0.8875	0.767857	1.39434	0.769643	1.15904	1.29702	0.882143	1.20697	1.38199	0.823214	1.17938	1.39506
O88623	USP2	Ubiquitin carboxyl-terminal hydrolase 2	10	1.78929	0.857927	0.893541	1.27591	1.36513	1.05453	1.76253	0.964622	1.21616	1.66918	1.10841	1.27913	1.50721	0.970464	0.960078
O88627	SLC28A2	Sodium/nucleoside cotransporter 2	3	0.744076	0.808057	0.709156	0.851896	0.764218	0.828845	1.32227	1.26691	1.28127	1.27133	1.12029	1.27648	1.12915	1.12089	0.956912
O88630	GOSR1	Golgi SNAP receptor complex member 1	4	1.07563	1.00326	1.41628	0.99728	0.904788	1.64659	1.01578	1.09464	1.25215	1.01469	1.38385	1.6221	1.04679	1.59563	1.48312
O88653	LAMTOR3	Ragulator complex protein LAMTOR3	2	1.19565	1.97283	0.811703	1.22826	1.21739	1.07171	1.30435	1.15398	1.00088	1.38587	1.04663	1.23317	1.0163	1.06907	1.24109
O88667	RRAD	GTP-binding protein RAD	7	0.882608	0.860562	1.01746	0.881289	0.851894	0.858329	0.964198	1.05447	1.08317	0.976069	0.901319	1.06497	1.06444	0.96385	1.00574
O88668	CREG1	Protein CREG1	1	1.34959	1.41833	0.953537	1.15632	0.965632	1.3294	1.49002	0.97018	1.04924	1.25905	1.07975	1.41609	0.916112	1.11165	0.924411
O88685	PSMC3	26S proteasome regulatory subunit 6A	21	1.08819	0.897176	0.876472	1.05033	1.0936	0.89158	1.05933	0.952724	0.961165	1.04748	1.00443	0.951553	1.13607	0.897042	1.03564
O88696	CLPP	ATP-dependent Clp protease proteolytic subunit, mitochondrial	10	1.0243	1.04388	1.18028	1.0686	0.985708	1.13776	1.01915	1.10628	1.11008	1.14878	1.00541	1.15581	0.986709	1.26771	0.882542
O88712	CTBP1	C-terminal-binding protein 1	9	1.09429	1.01275	1.00942	1.08731	1.03108	1.11061	1.09412	0.931871	0.948092	1.01833	0.954735	0.994284	0.994587	0.966631	1.13703
O88735	MAP7	Ensconsin	5	0.779725	0.87234	0.833333	0.914894	0.961202	0.366197	0.93617	0.65493	0.504695	0.941176	0.624413	0.262911	0.808511	0.671362	0.43662
O88736	HSD17B7	3-keto-steroid reductase/17-beta-hydroxysteroid dehydrogenase 7	6	0.974138	1.20259	0.706038	0.844349	0.966954	0.855493	0.986111	0.616628	0.889805	0.894157	1.00693	0.784889	1.03784	0.755196	0.924777
O88738	BIRC6	Baculoviral IAP repeat-containing protein 6	33	1.02602	1.12423	1.03551	1.06123	1.03839	1.02526	1.00824	0.94927	0.933637	1.02343	0.954033	1.04793	0.991286	0.98768	0.945543
O88746	TOM1	Target of Myb protein 1	17	1.02721	1.06349	1.06185	0.84127	1.01871	0.962784	0.936508	0.964391	1.01017	0.943311	0.949933	0.919679	1.07596	0.93494	0.917269
O88783	F5	Coagulation factor V	14	1.57734	0.852425	0.38633	1.00669	1.12584	1.83834	0.745819	0.523328	0.893016	0.854515	1.41842	1.25349	0.611204	1.23001	0.963744
O88792	F11R	Junctional adhesion molecule A	5	1.08992	0.824825	0.626866	0.979269	1.02229	0.942786	1.04353	0.922886	0.883085	0.900492	1.05473	1.22388	0.843742	0.761194	1.29104
O88811	STAM2	Signal transducing adapter molecule 2	11	0.981727	1.02361	0.831615	0.937419	0.98205	0.987553	0.852361	0.864154	0.97404	0.933215	0.996622	0.950213	1.06711	0.903805	1.07859
O88829	ST3GAL5	Lactosylceramide alpha-2,3-sialyltransferase	5	1.06944	0.928376	0.955446	0.877529	1.30344	0.971535	1.04319	1.12005	0.943069	1.18261	1.01733	0.967822	1.07983	0.970297	0.87995
O88844	IDH1	Isocitrate dehydrogenase [NADP] cytoplasmic	35	0.929266	0.923918	1.03652	1.00903	0.955962	0.97017	1.04657	1.15255	1.08361	1.01072	1.08198	1.01752	0.955962	1.02543	1.08131
O88845	AKAP10	A-kinase anchor protein 10, mitochondrial	4	0.825105	0.931381	1.04851	0.986611	0.837657	1.07199	0.94728	0.926448	1.01408	0.787448	1.0939	0.907668	1.05607	0.932707	0.98748
O88848	ARL6	ADP-ribosylation factor-like protein 6	5	1.1213	1.01139	0.890566	1.01538	0.931663	1.13836	0.973804	1.18616	1.11195	0.941344	1.13585	1.02642	1.0074	1.04906	1.28428
O88851	RBBP9	Putative hydrolase RBBP9	9	1.12328	0.323456	0.753255	1.13639	0.992083	0.890887	1.30943	1.03286	0.967762	1.04388	1.10725	0.83323	0.907713	0.888407	1.11407
O88879	APAF1	Apoptotic protease-activating factor 1	3	1.39881	0.858135	0.833333	1.16865	1.09821	0.98	1.01984	0.76	0.853333	1.1746	1.02	1.42	1.06647	0.573333	0.86
O88892	SERF1	Small EDRK-rich factor 1	1	0.830435	0.530435	1.91732	0.756522	1.14783	0.952756	0.673913	1.27165	0.866142	0.521739	1.30315	0.751969	0.717391	1.03543	0.968504
O88935	SYN1	Synapsin-1	4	1.83902	0.836585	1.1882	0.682927	1.42195	1.16713	1.67561	0.86236	0.91573	0.934146	0.995787	1.19803	2.10976	1.22191	1.81742
O88947	F10	Coagulation factor X	6	1.51968	0.71443	1.50651	1.24218	0.871847	1.60031	1.05146	0.978635	0.919229	0.698285	0.755081	1.10891	0.694248	1.58468	0.51902
O88952	LIN7C	Protein lin-7 homolog C	6	0.293925	2.07437	1.09046	0.961591	0.529284	0.945461	0.276219	0.965727	0.972318	0.791065	0.803427	0.775581	1.07518	1.16082	0.928983
O88958	GNPDA1	Glucosamine-6-phosphate isomerase 1	9	1.12097	0.435305	0.723899	0.988351	0.997849	1.0737	1.31057	0.840525	1.1407	1.14534	0.837618	1.20762	1.02222	0.967136	1.17222
O88967	YME1L1	ATP-dependent zinc metalloprotease YME1L1	21	0.960093	1.02614	0.956522	0.935006	1.09125	0.847359	1.05088	1.07691	1.0665	1.02765	1.12225	1.03658	1.08693	0.896447	0.880435
O88968	TCN2	Transcobalamin-2	6	1.02167	1.43333	0.751543	0.85	0.943333	0.811728	0.98	0.924383	0.947531	0.821667	1.03858	0.887346	1.035	0.697531	0.908951
O88983	STX8	Syntaxin-8	6	0.978462	0.658462	0.848856	0.895385	0.989231	0.971261	1.18923	0.932943	0.995742	0.932308	1.00798	0.887174	0.833846	0.882384	1.17403
O88986	GCAT	2-amino-3-ketobutyrate coenzyme A ligase, mitochondrial	11	1.35142	0.549967	1.182	1.26936	1.22038	1.06486	1.09993	0.950377	1.00238	1.09662	1.28306	1.25622	1.0728	1.07213	0.875734
O88990	ACTN3	Alpha-actinin-3	1	0.173961	0.797593	0.605083	0.540481	0.252735	0.360704	0.289934	0.102639	0.211144	0.450766	0.471163	0.288368	0.239606	0.347996	0.155425
O89001	CPD	Carboxypeptidase D	7	0.927498	0.401202	0.935885	0.838092	0.970323	0.984592	0.953043	0.872515	0.817346	0.940646	1.02087	1.10835	1.13599	1.12053	1.13345
O89016	ABCD4	Lysosomal cobalamin transporter ABCD4	6	0.839776	0.996883	1.12307	0.828554	0.90586	1.00368	0.860349	0.977892	1.0619	0.881546	0.859985	1.0479	1.10349	1.10169	1.0059
O89017	LGMN	Legumain	7	0.929601	0.0673503	1.10693	0.935698	0.891907	1.01816	1.00776	0.949859	0.874648	0.745565	1.00256	0.963162	0.76663	0.910463	1.42185
O89020	AFM	Afamin	11	1.07379	0.783648	0.91943	1.2705	0.934715	1.04527	0.803373	0.912444	0.850782	0.889851	0.864009	0.895864	0.967126	1.01202	0.921293
O89023	TPP1	Tripeptidyl-peptidase 1	4	1.12487	1.25589	0.960777	1.01024	1.15865	0.720943	1.07165	1.14556	0.893487	1.15763	0.927312	0.97697	1.24872	0.868658	0.901403
O89051	ITM2B	Integral membrane protein 2B	5	0.815827	0.861151	0.907115	0.848201	0.948201	0.929348	0.923741	0.944664	0.995553	0.819424	0.992095	1.00148	1.21223	1.17885	0.823617
O89053	CORO1A	Coronin-1A	19	2.34625	1.06483	0.55569	1.09592	1.28551	2.09042	0.688005	0.532984	0.894397	0.969424	1.49012	1.0747	0.482769	1.08451	1.18622
O89079	COPE	Coatomer subunit epsilon	10	0.905778	0.645768	0.975216	0.873292	0.851954	1.01095	0.844282	0.937752	0.999424	0.835651	0.951009	1.04957	0.984416	1.11585	0.939481
O89084	PDE4A	cAMP-specific 3',5'-cyclic phosphodiesterase 4A	7	1.11692	0.931579	0.905767	1.05902	1.2109	0.975035	1.16165	1.02743	1.21624	0.973308	1.08931	1.09459	1.02068	0.839662	0.881153
O89103	CD93	Complement component C1q receptor	7	1.09789	1.00826	1.22648	1.15754	1.09514	1.70645	1.0982	1.20906	1.27962	1.22086	1.36585	1.24652	1.08565	1.32578	1.56882
O89110	CASP8	Caspase-8	6	1.03663	1.07905	0.695511	1.09833	0.741645	1.21796	0.992288	0.875068	0.884262	1.07712	1.08599	1.25473	0.852185	1.1271	1.15143
O89112	LANCL1	Glutathione S-transferase LANCL1	10	0.758923	0.972421	0.925913	0.838417	0.860156	0.875905	0.840688	1.07122	0.8328	0.92732	0.798283	0.952349	0.997404	0.950328	0.996801
O89114	DNAJB5	DnaJ homolog subfamily B member 5	9	0.957635	0.713207	0.760729	0.858722	0.972371	0.853372	0.815988	0.683753	0.819993	0.906797	0.916213	0.871083	1.07626	0.856267	1.12824
P00158	MT-CYB	Cytochrome b	2	1.81425	1.46102	1.26509	1.52192	1.71498	1.03904	1.743	0.789698	0.939304	1.70341	0.819226	1.1565	1.38246	1.26673	0.52231
P00329	ADH1	Alcohol dehydrogenase 1	8	0.93373	0.74634	1.01111	0.778353	0.776693	1.03606	1.10336	1.14779	1.14601	1.13957	1.16095	1.12243	1.21179	1.05278	1.32821
P00375	DHFR	Dihydrofolate reductase	1	0.836364	1.13727	0.915226	0.942727	1.05182	1.05926	0.936364	0.869136	0.822222	0.932727	0.964609	0.851029	0.954545	0.942387	0.889712
P00397	MTCO1	Cytochrome c oxidase subunit 1	4	1.0519	0.87236	1.29382	1.26252	0.899819	1.79889	1.45775	1.85613	1.95795	1.37538	1.77558	2.17072	0.912794	1.41591	1.79838
P00405	MTCO2	Cytochrome c oxidase subunit 2	7	0.986723	1.20133	0.970833	1.05547	0.99144	0.965605	0.992491	1.05068	1.06651	1.09911	0.95776	1.04765	0.994084	0.994603	0.748863
P00416	MT-CO3	Cytochrome c oxidase subunit 3	2	1.32442	0.0834278	1.64811	1.27953	1.23419	2.82328	1.36658	1.90502	1.05527	1.29835	1.73025	3.69638	1.06642	3.19774	2.25029
P00493	HPRT1	Hypoxanthine-guanine phosphoribosyltransferase	8	0.931285	0.882781	0.776666	0.886338	0.885044	0.85169	0.869846	0.842522	0.980825	0.95861	0.853727	0.843241	1.15829	0.81993	0.965484
P00687	AMY1	Alpha-amylase 1	4	1.76588	1.31216	0.830333	0.758881	0.667384	2.0535	0.581808	0.602167	0.758167	0.827234	0.750167	0.745	2.27933	0.891167	0.634333
P00848	MTATP6	ATP synthase subunit a	2	2.49325	0.245127	1.59017	1.7084	1.62069	2.54335	2.51724	2.17457	2.44855	2.12894	2.12717	3.75954	1.62069	2.2289	3.10116
P00920	CA2	Carbonic anhydrase 2	12	0.850696	0.962627	0.655777	1.43052	1.10607	1.37387	0.701771	0.673321	0.73291	0.671456	1.47328	0.71224	0.982984	1.54315	1.45735
P01027	C3	Complement C3	103	0.804238	0.955267	1.09148	1.06671	0.786106	0.964943	1.2812	0.733224	0.537833	0.82364	0.666209	0.866587	0.725736	0.956101	0.706515
P01029	C4B	Complement C4-B	38	0.994741	1.01153	0.918398	1.10803	0.959155	1.09165	1.20983	0.743675	0.50497	0.829126	0.739609	0.775751	0.700105	0.954879	0.672351
P01631	IGKV1-117	Ig kappa chain V-II region 26-10	2	1.52896	0.799228	1.27246	0.984556	1.03089	1.95009	1.70656	1.72519	0.798004	0.80695	0.640634	0.943042	1.33591	0.906048	1.14504
P01638	IGK-V9; IGKV14-111	Ig kappa chain V-V region L6 (Fragment)	2	0.188656	1.45253	2.07481	1.07891	0.680641	1.27939	0.574599	1.29466	0.392366	0.76942	0.366412	1.85649	0.805179	2.29008	0.129771
P01654	N/A	Ig kappa chain V-III region PC 2880/PC 1229	3	1.94138	0.717241	1.00119	1.1	1.96897	0.571599	2.41034	1.55012	1.85203	0.996552	0.781623	1.63723	1.14828	1.23866	1.76611
P01679	N/A	Ig kappa chain V-VI region J539	1	1.42431	1.14908	1.08268	1.19954	0.738532	1.00394	0.841743	0.838583	1.09449	1.2844	1.1378	2.03937	1.47248	0.897638	0.433071
P01723	IGLV1	Ig lambda-1 chain V region	2	1.4208	0.588652	0.808664	1.08038	0.626478	0.801444	0.952719	1.23646	1.1083	0.515366	1.30325	0.963899	0.891253	1.22383	0.550542
P01831	THY1	Thy-1 membrane glycoprotein	3	1.09322	0.668432	1.04308	1.04237	1.00212	1.04105	1.19703	0.991384	1.03497	0.9375	1.03396	0.955398	0.954449	1.06183	1.69894
P01837	IGKC	Immunoglobulin kappa constant	6	1.18143	0.385095	0.465704	0.850092	1.34539	0.858805	1.55565	1.10389	0.962896	0.596213	0.680907	0.891697	0.954307	0.924789	1.44023
P01843	LOC433053	Ig lambda-1 chain C region	2	1.09462	0.372757	1.07365	0.949429	0.530179	0.767549	1.08483	1.33026	0.878021	0.800979	1.69275	0.919448	1.29038	1.51208	0.578826
P01864	IGHG2A	Ig gamma-2A chain C region secreted form	7	1.50471	0.341444	0.847365	1.04278	1.47606	1.07943	2.05024	1.74488	0.915447	0.933673	0.418375	1.23243	0.647959	2.12079	1.82284
P01867	IGH-3	Ig gamma-2B chain C region	8	1.27503	0.579582	0.470608	1.07995	1.57417	1.25512	1.68167	1.05545	0.434971	0.638622	0.569359	0.959867	0.853875	1.10125	1.51374
P01869	IGHG1	Ig gamma-1 chain C region, membrane-bound form	5	0.566646	0.543242	0.811344	1.06773	0.822846	0.899877	2.49814	1.36868	0.660912	0.805642	1.13613	1.07694	1.65918	1.66856	1.09716
P01872	IGHM	Immunoglobulin heavy constant mu	14	2.21132	0.274966	0.425683	0.983236	0.973086	0.495921	0.900268	1.09554	2.02779	0.572261	1.0901	1.71077	1.53081	1.17914	3.29502
P01878	IGH-VJ558	Ig alpha chain C region	4	1.38749	0.950514	1.24239	1.24743	1.28198	1.3246	0.736695	1.06943	0.622412	0.54902	1.02619	0.862972	0.469655	0.848965	0.832521
P01887	B2M	Beta-2-microglobulin	5	1.12256	1.09472	0.923668	1.04375	1.08677	1.14544	0.856833	0.939476	0.873984	0.986985	1.0804	0.957543	0.906725	1.21138	0.880307
P01898	H2-Q10	H-2 class I histocompatibility antigen, Q10 alpha chain	12	1.293	1.04899	0.863656	1.33538	1.2437	1.19885	0.78578	0.76129	0.832688	0.849201	0.791254	0.818495	0.856265	0.847599	0.663943
P01899	H2-D1	H-2 class I histocompatibility antigen, D-B alpha chain	6	1.12072	0.97814	0.912084	0.899511	1.15204	1.15159	0.843719	1.30825	1.01628	0.922023	0.956223	1.06548	0.838499	1.00579	0.883864
P01901	H2-K1	H-2 class I histocompatibility antigen, K-B alpha chain	6	1.63682	1.34684	0.756335	1.00213	1.26937	1.07018	0.992893	1.31481	0.938596	1.27505	0.932749	0.920078	0.974414	0.965887	0.769006
P01942	HBA	Hemoglobin subunit alpha	10	0.819199	1.43764	0.632478	1.36069	1.18903	1.1473	0.604641	0.647959	0.726279	0.568686	1.42208	0.53322	0.902036	1.25792	1.27569
P02088	HBB-B1	Hemoglobin subunit beta-1	6	0.852919	1.25327	0.686674	1.56297	1.04128	1.45084	0.689637	0.677932	0.68212	0.678273	1.52792	0.695853	0.898735	1.65983	1.52238
P02463	COL4A1	Collagen alpha-1(IV) chain	9	0.974905	0.521483	1.03588	0.909696	0.710076	1.34839	1.08441	0.886792	0.899282	0.895817	1.06086	1.06777	0.951901	1.31544	2.05076
P02468	LAMC1	Laminin subunit gamma-1	68	0.859198	0.829185	1.0165	0.903861	0.843612	0.947691	1.00232	1.03199	1.00235	0.879214	1.03648	0.947405	0.930334	1.07427	1.22188
P02469	LAMB1	Laminin subunit beta-1	65	0.961538	0.979167	1.1624	0.959812	0.96098	0.926891	1.01246	1.13901	1.08268	1.01694	1.00758	0.973454	0.995792	1.08265	0.919258
P02762	MUP6	Major urinary protein 6	1	1.17621	1.21145	3.07216	2.03965	0.872247	2.42268	1.0793	4.01031	0.979381	0.259912	1.5567	0.515464	0.105727	2.25773	3
P03888	MTND1	NADH-ubiquinone oxidoreductase chain 1	7	1.15941	1.1521	1.12705	1.18571	1.15432	1.27903	1.19047	1.21873	1.30177	1.26688	1.21734	1.32393	1.12496	1.16209	0.972048
P03893	MTND2	NADH-ubiquinone oxidoreductase chain 2	3	1.74756	0.923002	1.27985	1.60331	1.26803	1.55896	1.64522	0.915672	1.45896	1.64522	1.64254	1.88955	1.26023	1.26343	1.30299
P03911	MTND4	NADH-ubiquinone oxidoreductase chain 4	10	1.15209	1.05303	1.20329	1.17127	1.0716	1.33225	1.17131	1.31531	1.38403	1.1809	1.23214	1.56133	1.00937	1.14489	1.10699
P03921	MTND5	NADH-ubiquinone oxidoreductase chain 5	9	1.29393	1.14871	1.19288	1.26438	1.11092	1.29193	1.28728	1.17225	1.45575	1.31177	1.11979	1.44399	1.11441	1.22382	1.10481
P03930	MTATP8	ATP synthase protein 8	5	0.903697	1.2853	1.00884	0.993735	0.984005	0.864846	0.912051	1.11588	0.977194	1.05838	0.890922	0.845134	0.978689	0.93503	0.709007
P03953	CFD	Complement factor D	2	1.09976	0.905089	0.941977	1.06462	0.962439	1.01317	0.936591	1.08168	0.988842	1.10905	1.17451	0.834858	1.21527	1.20553	1.13613
P03975	IAP	IgE-binding protein	3	0.913428	1.06537	0.679641	0.763251	0.782686	0.964072	0.738516	1.22754	1	0.798587	1.01497	1.52096	1.19435	1.68862	0.850299
P03987	IGHG3	Ig gamma-3 chain C region	8	1.31935	0.667166	1.06701	1.14814	0.879986	1.18094	1.09004	1.16803	1.52048	0.373415	0.875652	1.28071	1.13546	0.922313	0.681559
P04117	FABP4	Fatty acid-binding protein, adipocyte	15	0.864691	1.26576	1.26654	0.952057	0.896196	1.07031	0.937121	1.15046	0.985623	1.00058	1.04582	0.89416	0.952733	1.01137	1.07573
P04186	CFB	Complement factor B	26	0.868259	0.89267	0.935588	1.17232	0.848887	1.04878	1.07899	0.785431	0.781793	0.916361	0.903837	0.92211	0.950654	1.1232	0.948487
P04202	TGFB1	Transforming growth factor beta-1 proprotein	5	1.98705	0.0370806	0.386339	1.02237	1.00088	1.85399	0.56033	0.437658	0.694977	0.804002	1.34008	1.03903	0.473808	1.01771	1.06469
P04247	MB	Myoglobin	24	0.803293	1.07485	1.01573	0.997638	1.03201	0.696407	0.901691	1.07869	0.911195	1.22682	1.00693	1.03431	1.19324	0.842192	0.656498
P04444	HBB-BH1	Hemoglobin subunit beta-H1	2	0.976526	2.19718	0.658758	1.78404	1.31925	1.18514	0.7277	0.763636	0.687583	0.920188	1.57738	0.621286	1.15493	1.48714	1.37295
P04627	ARAF	Serine/threonine-protein kinase A-Raf	6	1.37983	1.18057	0.729282	1.03362	1.03238	1.38122	0.92528	0.994475	1.60773	1.08344	1.29834	1.0663	1.09963	1.14365	1.0884
P04919	SLC4A1	Band 3 anion transport protein	21	0.911017	1.24663	0.62958	1.56317	1.01456	1.56171	0.690599	0.713025	0.73877	0.685211	1.54946	0.799532	1.04464	1.69565	1.98506
P04925	PRNP	Major prion protein	3	0.704663	1.07513	0.746787	0.813472	0.720207	0.871465	0.857513	0.98329	1.17095	0.909326	1.30977	0.929306	1.07513	0.942159	1.29177
P04939	MUP3	Major urinary protein 3	1	2.30135	1.30946	1.03021	1.34324	0.994595	0.969789	0.881081	1.69486	1.4139	1.06081	1.21148	1.29607	0.654054	1.4713	1.22659
P05064	ALDOA	Fructose-bisphosphate aldolase A	35	0.889274	1.00822	1.02427	0.970383	0.976297	0.95064	0.95588	1.07491	1.00918	1.02605	0.965305	1.00722	0.954735	0.972231	0.882845
P05125	NPPA	Natriuretic peptides A	6	0.828999	0.589192	0.882067	0.662016	0.913715	0.830204	0.848144	1.08793	0.825931	0.753528	0.983607	1.20596	1.41342	1.08604	1.7388
P05132	PRKACA	cAMP-dependent protein kinase catalytic subunit alpha	9	1.40443	1.06786	0.962919	1.28346	1.24573	1.45203	1.50285	1.0618	1.35315	1.36312	1.64273	1.66833	1.19621	1.25986	1.52855
P05201	GOT1	Aspartate aminotransferase, cytoplasmic	36	0.96917	0.86513	0.851178	0.984333	0.948087	0.858511	1.07388	0.946939	1.00744	1.11055	0.822605	0.985272	1.06662	0.872969	0.815002
P05202	GOT2	Aspartate aminotransferase, mitochondrial	39	1.04521	1.09881	0.89757	1.06427	1.08918	1.00045	1.07972	1.05509	1.0976	0.975674	0.938758	0.934628	0.912955	0.886075	1.06232
P05366	SAA1	Serum amyloid A-1 protein	3	2.69094	0.708661	1.07265	0.584646	0.340551	0.393162	4.82283	0.858974	0.311966	1.00394		0.568376		0.495726
P05555	ITGAM	Integrin alpha-M	4	1.01176	0.945098	0.777533	1.1451	1.01961	1.18502	1.47059	0.872247	1.0837	0.780392	1.55947	1.28634	1.23137	1.0022	1.48018
P05622	PDGFRB	Platelet-derived growth factor receptor beta	5	1.00786	0.874263	0.934456	1.21873	0.937787	1.17198	1.19712	0.978954	0.985568	0.78127	1.01503	0.94528	0.796988	1.25857	2.14732
P05784	KRT18	Keratin, type I cytoskeletal 18	5	0.76085	0.549601	1.04095	0.63729	0.628432	1.14879	0.998229	1.17878	0.912341	1.04827	1.35525	1.19377	1.25332	1.38639	1.16667
P05977	MYL1	Myosin light chain 1/3, skeletal muscle isoform	10	0.488422	0.771728	0.565047	0.533158	0.533946	0.668925	0.408527	0.616593	0.386156	0.406625	0.613844	0.559057	1.38281	1.24202	1.73324
P06151	LDHA	L-lactate dehydrogenase A chain	24	1.04301	0.891407	0.862337	0.996032	0.952123	1.05203	1.11293	1.07923	1.04118	1.08495	1.05977	1.08879	0.944208	0.902912	0.996371
P06330	IGHMAC38.205.12	Ig heavy chain V region AC38 205.12	5	1.02153	0.626661	0.784337	1.21026	0.983509	0.912048	1.77691	1.26988	0.671084	0.692625	0.683133	1.24337	1.27073	1.31687	1.4241
P06537	NR3C1	Glucocorticoid receptor	8	1.01455	1.30226	1.28571	1.07058	1.08028	0.984863	0.992996	1.035	0.928098	0.931573	0.974456	1.0596	0.921875	1.07001	0.997162
P06683	C9	Complement component C9	20	1.13556	1.09402	0.953098	1.12901	0.999243	1.15591	0.831301	0.885317	0.828429	0.861408	0.965882	0.802406	0.577916	1.17762	0.795295
P06684	C5	Complement C5	38	1.28928	1.00543	0.843989	1.21825	1.06897	0.992785	1.232	0.796158	0.797792	0.925875	0.808514	0.853835	0.980678	1.0523	0.785754
P06728	APOA4	Apolipoprotein A-IV	28	0.804009	0.724114	0.751339	0.896426	0.751492	0.903449	1.15168	1.31591	1.32147	1.26417	1.55086	1.38029	1.66728	1.69042	1.20313
P06745	GPI	Glucose-6-phosphate isomerase	37	0.969017	1.33092	1.12808	0.992401	0.989859	1.02701	0.937809	0.957063	0.99764	1.04193	0.939979	0.985647	0.995654	1.05419	0.895657
P06797	CTSL	Procathepsin L	5	1.01633	0.740634	0.884006	1.06052	0.898175	1.06484	1.47166	1.24712	1.14769	0.992315	0.972622	0.960375	1.06052	1.36455	1.10159
P06800	PTPRC	Receptor-type tyrosine-protein phosphatase C	5	1.18738	0.867656	0.893924	0.849103	0.885591	1.25747	1.01051	0.744593	0.84449	1.01979	0.905252	0.930999	1.03772	0.942327	1.28733
P06801	ME1	NADP-dependent malic enzyme	30	0.904165	0.871917	1.15624	0.885362	0.829812	1.02708	0.941569	0.978078	1.0408	0.942378	1.07299	1.14412	1.00227	1.0227	1.26219
P06802	ENPP1	Ectonucleotide pyrophosphatase/phosphodiesterase family member 1	7	0.825858	0.796834	0.885512	0.687775	0.791557	0.950355	0.726473	0.762918	0.831814	0.704485	0.732523	0.990881	1.08004	0.974671	1.24012
P06837	GAP43	Neuromodulin	4	1.00555	0.668207	0.563545	0.863216	1.20055	0.972408	1.09057	1.0393	0.848662	0.843808	1.17559	1.15301	1.63586	0.821906	2.02676
P06909	CFH	Complement factor H	36	0.999511	0.7989	0.981692	1.02395	0.931827	0.982802	1.27489	0.900654	0.710561	0.702749	0.872954	0.756885	0.844187	1.14084	1.13707
P07091	S100A4	Protein S100-A4	4	0.950189	0.546415	0.733236	0.860377	0.796981	0.702624	0.88	0.757289	0.451166	0.817358	0.789359	0.879738	1.4483	0.943878	2.0656
P07214	SPARC	SPARC	4	1.09302	0.0265781	0.853528	1.00664	0.850498	0.876534	1.18937	0.812117	0.611196	0.508306	0.769172	0.834356	0.810631	0.906442	1.19555
P07309	TTR	Transthyretin	9	0.95141	1.16293	1.14704	1.26618	0.930668	1.18541	0.453588	0.882295	0.869627	0.823377	0.794416	1.02079	0.964323	1.09852	0.851424
P07310	CKM	Creatine kinase M-type	36	0.991466	1.22434	1.11882	1.04774	1.00571	1.01815	1.06756	1.10983	1.02616	1.04366	1.01512	1.00494	0.887705	1.10195	0.957304
P07356	ANXA2	Annexin A2	34	0.985909	0.711577	1.05367	0.932491	0.87805	1.06921	1.16846	0.958077	0.912813	0.939281	0.89209	0.992979	1.06326	1.15117	1.41507
P07361	ORM2	Alpha-1-acid glycoprotein 2	3	0.367827	0.299153	0.483102	0.202258	0.304798	0.300043	11.921	0.50065	0.289645	0.0188147	0.300693	0.363518	0.144873	0.409012	0.269714
P07724	ALB	Albumin	60	0.986606	0.738062	1.06728	1.2003	0.809297	1.1743	0.743706	0.931389	0.816513	0.841547	0.955706	0.810221	0.759211	1.24702	1.554
P07742	RRM1	Ribonucleoside-diphosphate reductase large subunit	6	1.07572	1.1379	0.903294	0.999305	1.02779	1.05781	1.17159	0.938151	1.04272	1.20007	0.925399	1.14538	1.16707	0.995749	0.848884
P07743	BPIFA2	BPI fold-containing family A member 2	4	1.55829	1.76337	0.586994	0.147716	0.387421	2.18432	0.627945	0.496985	0.786391	0.493342	0.596038	0.366925	1.66052	0.797588	1.13307
P07758	SERPINA1A	Alpha-1-antitrypsin 1-1	8	0.94384	0.580643	0.982155	1.0627	0.905634	0.945114	0.69258	0.907802	0.843994	0.785236	0.845307	0.907493	0.832346	1.03148	0.718115
P07759	SERPINA3K	Serine protease inhibitor A3K	9	1.46201	1.12556	1.06801	1.21626	0.964913	1.40131	0.924044	1.04994	1.08417	1.01099	1.12401	1.13927	0.644714	1.3372	1.38528
P07901	HSP90AA1	Heat shock protein HSP 90-alpha	29	0.880642	0.735244	1.06488	0.908587	0.865145	0.977782	0.900796	0.978137	0.884143	0.941062	0.882571	0.883281	1.04247	1.13026	1.0351
P07934	PHKG1	Phosphorylase b kinase gamma catalytic chain, skeletal muscle/heart isoform	11	1.13654	0.958079	1.07322	0.949934	1.07342	0.949858	1.18433	1.33761	1.32479	1.19739	1.0963	1.0547	1.09091	0.959829	0.868661
P08003	PDIA4	Protein disulfide-isomerase A4	35	1.32076	0.691621	0.954842	1.02263	1.07187	1.16392	1.1154	1.09557	0.973066	1.05413	1.12298	1.18929	1.17253	1.05287	1.32197
P08030	APRT	Adenine phosphoribosyltransferase	9	1.09665	0.811225	0.779606	0.926352	0.935524	0.906853	1.20164	1.03933	0.994444	1.03723	1.10273	1.06025	1.02122	0.784072	1.39699
P08032	SPTA1	Spectrin alpha chain, erythrocytic 1	103	1.0511	1.10687	0.747744	1.38674	1.19828	1.23171	0.900271	0.781156	0.885958	0.79936	1.43119	0.837465	1.01492	1.26998	1.2681
P08071	LTF	Lactotransferrin	3	1.11084	0.64532	0.401119	0.618227	1.22906	1.11194	0.931034	1.01119	0.679104	1.00985	0.891791	0.856343	1.00246	0.587687	0.990672
P08074	CBR2	Carbonyl reductase [NADPH] 2	10	0.716021	0.805524	1.0331	0.825459	0.785796	0.668997	0.838438	0.789063	0.712993	0.629841	1.05325	0.859581	0.905617	0.708059	1.07113
P08101	FCGR2	Low affinity immunoglobulin gamma Fc region receptor II	2	1.17808	0.464142	0.355195	0.977438	1.11523	0.807143	1.85576	1.03701	0.867532	0.981467	1.05455	1.00714	1.30379	0.487662	1.42013
P08113	HSP90B1	Endoplasmin	49	1.16336	1.07921	1.02777	1.00468	1.00033	1.12205	0.955027	0.99207	0.860646	0.945562	1.00217	0.954734	1.0058	0.903739	1.08026
P08121	COL3A1	Collagen alpha-1(III) chain	7	0.914054	0.852142	1.48579	0.826541	1.08516	1.07857	1.01019	1.00669	0.80107	0.855016	1.01538	1.21932	1.30538	1.65965	1.27583
P08122	COL4A2	Collagen alpha-2(IV) chain	14	0.845325	0.664184	1.01258	0.913153	0.768719	0.92397	1.1322	1.11653	0.97567	0.857694	0.989494	0.844346	0.940152	1.17114	1.42936
P08207	S100A10	Protein S100-A10	5	1.04694	0.536524	1.75214	0.695214	1.07419	1.09428	1.23014	0.975458	0.823987	0.833982	1.03087	1.03587	0.994962	1.97968	1.41832
P08226	APOE	Apolipoprotein E	17	1.78449	2.35663	2.4878	1.95278	1.51939	2.18543	0.0627803	0.0630237	0.0590164	0.0944342	0.0484517	0.0579235	0.0527565	0.073224	0.0517304
P08228	SOD1	Superoxide dismutase [Cu-Zn]	13	0.996529	1.03455	1.28043	1.0591	1.04705	1.00317	1.00883	0.931844	0.962251	0.869045	0.957897	0.92461	0.926011	1.11415	0.920724
P08249	MDH2	Malate dehydrogenase, mitochondrial	31	0.911438	1.18924	1.01953	1.05487	1.01446	0.900462	0.966596	1.05514	0.969814	0.979291	0.997386	0.843397	0.903632	0.91829	0.764073
P08551	NEFL	Neurofilament light polypeptide	7	0.759403	0.911045	1.11742	0.800597	0.73194	1.03131	0.778507	0.865949	0.739726	0.619104	1.39726	0.817025	1.39582	1.08317	1.85127
P08553	NEFM	Neurofilament medium polypeptide	8	1.0159	0.566938	1.13188	0.93676	0.949704	1.04656	0.881657	0.843699	0.846304	0.820266	1.27581	0.996418	1.62426	1.11136	1.48063
P08556	NRAS	GTPase NRas	1	0.973761	1.35569	1.06147	0.865889	1.19825	0.912355	0.81827	1.05295	0.875837	0.955296	0.958612	0.833232	1.02332	0.854534	0.796105
P08607	C4BPA	C4b-binding protein	4	0.947422	0.435794	1.3037	1.3276	0.809909	2.10074	1.21941	1.2163	1.13333	0.680485	1.04444	1.14667	0.56724	1.72148	2.92296
P08752	GNAI2	Guanine nucleotide-binding protein G(i) subunit alpha-2	12	1.19147	0.840267	1.03108	1.08357	1.06801	1.15681	1.26224	0.93026	1.02876	1.08651	1.04066	1.00439	0.990748	1.12814	1.10761
P08775	POLR2A	DNA-directed RNA polymerase II subunit RPB1	16	0.951613	0.708539	0.666509	0.977989	1.0871	0.835733	1.04213	0.955629	0.832665	0.972676	0.90465	0.793958	1.03264	0.806231	1.01865
P09055	ITGB1	Integrin beta-1	23	1.25424	0.845694	0.803988	0.985581	1.06094	1.00874	1.21672	1.06247	1.13084	1.04879	1.23398	1.1325	1.01402	0.971198	1.54336
P09103	P4HB	Protein disulfide-isomerase	42	1.03079	0.852407	0.888246	0.99598	0.949501	1.03013	0.892349	1.00257	0.871422	0.967035	1.05829	1.01534	1.12209	0.9236	1.15196
P09242	ALPL	Alkaline phosphatase, tissue-nonspecific isozyme	14	1.24268	0.915932	0.758538	0.970231	1.13837	0.903678	1.14241	1.05517	1.08034	1.12813	1.2211	1.11055	0.885925	0.846541	0.930166
P09405	NCL	Nucleolin	33	1.00861	0.981646	1.32866	0.946321	1.13184	1.15978	0.941293	0.917316	0.93988	0.902951	0.996709	0.983795	0.980483	1.03454	0.928722
P09411	PGK1	Phosphoglycerate kinase 1	28	0.933319	1.04388	0.970901	1.0355	0.955017	0.951496	0.991315	0.994315	1.00479	1.04326	0.962663	0.94088	0.97179	0.957015	0.954962
P09470	ACE	Angiotensin-converting enzyme	28	0.748675	0.674145	0.858703	0.710104	0.749443	0.713326	0.736842	0.740085	0.700906	0.716942	0.751725	0.855643	1.02812	0.953441	1.80254
P09528	FTH1	Ferritin heavy chain	8	0.841088	1.03594	0.964304	0.936854	0.895864	0.805005	1.08555	1.20617	0.72815	1.18981	1.35264	0.842099	0.772772	1.12297	0.90625
P09541	MYL4	Myosin light chain 4	15	0.868506	0.98384	1.0155	0.753931	0.851501	0.893518	0.796517	0.844178	0.707512	0.643322	0.935506	0.911273	1.36231	1.12519	1.19406
P09542	MYL3	Myosin light chain 3	18	0.895863	1.11319	0.889251	0.969825	0.964332	0.91757	0.955499	1.0342	1.00006	0.93721	0.928415	0.902989	0.869557	0.888914	0.92038
P09581	CSF1R	Macrophage colony-stimulating factor 1 receptor	4	0.967949	1.23611	0.948819	1.11966	1.0844	1.20079	1.10577	0.901575	0.704724	1.10043	0.795276	0.862205	1.16132	1.06299	0.791339
P09671	SOD2	Superoxide dismutase [Mn], mitochondrial	14	0.790718	0.485894	0.958009	0.921379	0.951095	0.777087	0.857132	1.04743	0.999613	0.966717	0.981144	0.806701	0.919672	0.835952	0.614514
P09813	APOA2	Apolipoprotein A-II	4	1.2561	1.40732	1.09977	1.24634	1.26341	0.83842	0.421951	0.499872	0.460374	0.445122	0.377533	0.390357	0.390244	0.526032	0.317774
P09925	SURF1	Surfeit locus protein 1	6	1.00368	0.960206	0.910265	1.00368	0.88283	0.922531	1.04348	0.956101	0.934797	1.0818	1.05746	1.02647	0.883567	1.08134	0.83215
P0C5K1	SBK2	Serine/threonine-protein kinase SBK2	6	0.970129	0.816388	1.0847	1.05481	0.922993	0.979521	1.06084	1.1304	0.905545	0.933132	1.06464	1.04709	0.980817	1.0893	0.853441
P0C605	PRKG1	cGMP-dependent protein kinase 1	22	0.954792	0.769195	0.799701	0.812814	0.906275	0.971116	0.843924	0.766003	0.930393	0.849815	0.866055	1.00995	0.96995	0.885766	1.1249
P0C872	JMJD7	Bifunctional peptidase and (3S)-lysyl hydroxylase Jmjd7	7	0.900059	0.452395	1.01709	0.897694	1.04258	1.05729	0.88291	0.889447	0.926633	0.942046	0.99598	1.11558	0.991721	1.19598	0.918593
P0CW02	LY6C1	Lymphocyte antigen 6C1	2	1.03321	0.343173	1.01577	1.01292	0.924354	1.51867	1.9059	0.872199	1.40747	0.846863	0.994191	0.769295	0.573801	1.33112	2.8083
P0DJE0	PET100	Protein PET100 homolog, mitochondrial	3	1.34783	1.20186	1.18887	1.24472	1.17391	1.06367	1.43975	1.4366	1.38737	1.45776	1.18138	1.19636	1.20683	1.20332	0.915998
P0DOV2	IFI204	Interferon-activable protein 204	6	1.18689	0.556485	0.472298	0.859135	0.983264	1.01544	1.49651	1.01998	1.08719	0.923291	1.28156	1.20254	1.02232	0.736603	1.80291
P0DP27	CALM2	Calmodulin-2	11	2.30438	0.791648	1.01807	1.43722	1.8305	1.475	2.13924	1.48506	1.69655	1.79078	1.78633	2.01924	1.76953	1.25944	2.17563
P10107	ANXA1	Annexin A1	25	0.723586	0.750435	0.936403	0.826876	0.680045	0.903542	0.844474	0.804414	0.773951	0.847812	0.857384	0.90812	1.10086	1.02376	1.68218
P10126	EEF1A1	Elongation factor 1-alpha 1	13	0.839544	0.984832	0.859778	0.78457	0.776178	0.890057	0.741454	0.681781	0.598662	0.711118	0.772617	0.66407	0.921081	0.750423	0.927537
P10493	NID1	Nidogen-1	44	0.847356	0.883674	1.13785	0.961272	0.808986	0.957357	0.985063	1.12775	0.96121	0.949771	0.983522	1.0271	0.958313	1.16249	1.08938
P10518	ALAD	Delta-aminolevulinic acid dehydratase	13	0.820544	1.102	1.40264	0.906423	0.962473	1.26344	0.966322	1.2467	1.29471	1.04089	1.20176	1.28987	0.906182	1.26035	0.996476
P10605	CTSB	Cathepsin B	12	0.937382	1.15719	1.09915	1.02997	0.971229	1.00132	1.01055	1.02115	0.918919	0.929119	1.03966	0.969154	0.900149	1.10253	1.18449
P10630	EIF4A2	Eukaryotic initiation factor 4A-II	13	1.15509	1.03514	0.798214	1.02196	1.02484	1.10685	1.07577	0.901673	1.08037	1.15594	1.06394	1.18454	1.10466	0.983886	1.03048
P10637	MAPT	Microtubule-associated protein tau	26	1.06506	0.94538	0.884144	1.04434	1.08917	0.989628	1.12308	0.953658	0.926073	1.01092	0.927783	0.922432	1.03463	0.950017	0.940196
P10639	TXN	Thioredoxin	8	0.975343	0.794536	0.829279	0.969168	1.03502	1.01941	0.997293	1.08665	1.13656	0.975681	1.09127	0.9598	0.939689	0.902648	1.27528
P10649	GSTM1	Glutathione S-transferase Mu 1	22	1.27025	0.971751	1.15593	1.27883	0.952985	1.00454	1.26987	1.07424	1.0798	1.19827	1.04345	1.15483	1.18437	1.14766	0.91802
P10711	TCEA1	Transcription elongation factor A protein 1	8	1.01117	1.11732	0.85772	1.2905	0.96648	0.824506	0.625698	1.03411	0.935368	0.636872	0.950628	0.837074	1.35196	0.907092	0.932675
P10810	CD14	Monocyte differentiation antigen CD14	3	0.840121	1.11312	1.12837	0.963801	0.852187	1.02536	1.14329	1.09033	1.03645	1.03922	1.17116	1.05071	1.10709	0.942948	1.26307
P10833	RRAS	Ras-related protein R-Ras	11	0.977076	0.992359	1.2469	0.963238	0.90665	1.07759	1.02747	1.07207	1.10436	1.19537	1.06262	1.20074	1.26766	1.31136	1.145
P10852	SLC3A2	4F2 cell-surface antigen heavy chain	13	0.858889	0.989035	1.04427	0.884235	0.901852	1.01107	0.826892	1.01502	0.911462	0.852418	0.96996	0.978656	1.20313	0.981818	0.765217
P10922	H1-0	Histone H1.0	7	1.11957	1.51571	1.88168	1.16718	1.26134	1.09507	0.811475	1.81768	1.16481	1.28021	1.7986	1.2924	0.952493	1.21557	0.675284
P11031	SUB1	Activated RNA polymerase II transcriptional coactivator p15	7	1.23917	1.20277	0.967105	0.903531	1.18384	1.0375	1.35639	1.15822	1.00691	1.13469	1.07204	0.939803	1.38952	1.13388	1.17336
P11087	COL1A1	Collagen alpha-1(I) chain	18	0.643677	0.924665	1.24066	0.62834	0.670638	1.06164	0.661715	0.910818	0.851364	0.659593	1.3695	1.4032	1.02416	1.27887	2.19895
P11103	PARP1	Poly [ADP-ribose] polymerase 1	20	1.03052	1.16037	0.791148	1.12836	1.01303	0.965575	1.10873	1.05682	1.0226	1.08117	1.16491	1.17129	1.01303	0.822538	1.05179
P11152	LPL	Lipoprotein lipase	17	0.982422	0.966388	1.00765	0.908612	0.898438	1.03578	1.22865	1.28741	1.24566	1.26485	1.2553	1.34056	0.986237	1.44916	1.23323
P11276	FN1	Fibronectin	76	0.774827	0.881194	0.663394	1.07604	0.733919	0.85761	0.905655	0.773237	0.708035	0.740408	1.34134	1.12795	1.13361	1.25721	2.94031
P11352	GPX1	Glutathione peroxidase 1	13	1.00313	0.875649	0.89795	1.23568	1.12416	1.02333	0.944874	0.885285	0.906059	0.926368	1.21522	0.841276	1.16812	1.17057	1.38888
P11404	FABP3	Fatty acid-binding protein, heart	21	1.84463	1.10789	1.85032	1.79591	1.73623	1.76256	1.58904	1.48505	1.76441	1.62194	1.34222	1.42974	1.96529	1.78867	1.58885
P11438	LAMP1	Lysosome-associated membrane glycoprotein 1	6	0.921356	0.687006	0.698094	1.02441	1.17356	0.948847	1.08023	0.942828	1.1665	0.796384	0.816449	0.468405	0.848136	0.902708	2.12939
P11499	HSP90AB1	Heat shock protein HSP 90-beta	38	0.932926	1.05495	1.10697	0.991429	0.995219	1.0711	0.948927	0.992808	0.998965	0.951608	0.916879	0.98654	0.955657	1.07695	0.970463
P11531	DMD	Dystrophin	223	0.959766	0.841402	0.920444	0.909107	0.985411	0.864864	0.972243	0.982652	0.959148	0.940835	0.941152	0.94475	1.11449	0.974911	1.05586
P11588	MUP1	Major urinary protein 1	1	1.36686	0.793992	1.02679	1.21705	0.692829	0.87032	0.641473	1.69315	0.712938	0.650194	0.839574	0.6414	0.374806	1.30563	0.964688
P11627	L1CAM	Neural cell adhesion molecule L1	2	0.931534		1.21778	0.897081	0.917709	1.54222	1.03248	1.00889	1.04889	0.926706	1.36	1.75556	1.35462	1.38222	1.56444
P11679	KRT8	Keratin, type II cytoskeletal 8	13	0.726894	0.7519	0.94891	0.58936	0.592792	1.04798	1.05541	1.20561	0.826168	1.00123	1.25981	1.10218	1.20005	1.28972	1.25732
P11680	CFP	Properdin	2	0.867943	0.948804	0.773832	1.04928	0.677033	1.0891	1.1512	1.24984	0.961994	1.18469	1.33956	1.13707	0.666507	1.73209	1.35514
P11688	ITGA5	Integrin alpha-5	17	0.930634	0.698658	0.657707	0.711845	0.942416	0.689591	0.884519	0.7313	0.753267	0.736423	1.00621	0.806655	1.07241	0.833349	1.62369
P11798	CAMK2A	Calcium/calmodulin-dependent protein kinase type II subunit alpha	4	0.988353	0.936772	1.0363	1.00666	0.990017	0.918033	0.87188	0.98829	1.31265	0.923461	0.969555	1.00468	0.97005	0.932084	0.881733
P11835	ITGB2	Integrin beta-2	7	1.53583	0.858255	0.664336	1.12617	0.88162	0.952797	0.814642	0.853846	0.893357	0.995327	1.0486	1.03566	0.808411	1.01049	1.27133
P11859	AGT	Angiotensinogen	4	0.831743	1.24111	0.999383	1.05898	0.920208	0.853794	1.03209	0.827884	0.858729	1.04076	0.86058	0.892042	1.12229	1.09747	0.801974
P11881	ITPR1	Inositol 1,4,5-trisphosphate receptor type 1	22	1.0856	0.958107	0.910932	0.979167	0.91327	1.16977	0.963768	0.935048	0.95209	0.992527	1.1701	1.15498	1.06861	1.11479	1.29003
P11930	NUDT19	Nucleoside diphosphate-linked moiety X motif 19	11	1.16523	1.03198	1.00818	1.16523	1.13079	1.25038	1.1722	1.09249	1.13771	1.24969	1.12519	1.21845	1.09881	1.14359	1.64768
P11983	TCP1	T-complex protein 1 subunit alpha	29	1.18971	0.815597	0.875565	1.02706	1.06989	1.15539	1.16456	0.999692	1.08157	1.03844	0.963296	1.02115	0.932437	0.960934	1.33445
P12023	APP	Amyloid-beta A4 protein	5	0.836935	1.18861	0.786467	0.709234	0.860511	0.934095	0.937132	0.853251	0.84007	0.675835	1.23111	1.04657	1.01572	1.04745	1.79525
P12242	UCP1	Mitochondrial brown fat uncoupling protein 1	11	0.273489	3.16764	3.06384	0.0585372	0.0921995	2.15147	0.0959849	0.140761	0.0103093	0.0573205	3.92546	1.3414	0.713938	0.665345	4.23315
P12246	APCS	Serum amyloid P-component	3	0.924615	0.821538	0.444863	0.643077	0.609231	0.590952	6.76308	0.540999	0.618285	0.927692	0.579642	0.918944	1.89385	0.880302	0.535344
P12265	GUSB	Beta-glucuronidase	6	0.971283	0.604248	0.845008	0.94137	0.80676	1.0687	0.924918	0.797293	0.832487	0.937182	0.934687	0.976988	1.0344	1.02775	1.38951
P12367	PRKAR2A	cAMP-dependent protein kinase type II-alpha regulatory subunit	17	1.0065	1.51739	1.10084	1.00307	0.950402	1.06947	1.00533	1.10076	1.12214	1.03578	1.04137	1.17435	0.956274	1.01847	0.90855
P12382	PFKL	ATP-dependent 6-phosphofructokinase, liver type	22	0.916174	0.947997	1.05395	1.06389	0.922514	1.1925	0.98799	1.13078	1.1792	1.12882	1.19243	1.182	0.95257	1.12258	1.16776
P12388	SERPINB2	Plasminogen activator inhibitor 2, macrophage	2	1.18759	1.85137	0.50677	0.793651	0.953824	2.02901	0.823954	0.698259	0.880077	0.992785	1.72921	1.12766	0.809524	1.1412	0.825919
P12399	CTLA2A	Protein CTLA-2-alpha	2	3.78383	0.856685	0.8125	1.23219	1.38751	3.73438	0.952762	0.815104	1.07552	1.29223	1.85677	1.83073	0.545236	1.67708	1.11458
P12787	COX5A	Cytochrome c oxidase subunit 5A, mitochondrial	10	0.939378	1.15812	1.10876	1.02935	0.969596	0.90906	1.00147	1.06387	1.0403	1.09633	0.948478	0.951915	0.976812	1.05949	0.744518
P12804	FGL2	Fibroleukin	6	0.990103	1.09768	0.970606	0.872633	0.950516	0.895944	1.11489	0.828336	0.898883	0.950516	0.941211	1.04233	1.29002	1.08583	1.3157
P12815	PDCD6	Programmed cell death protein 6	7	0.915541	1.04542	0.974752	0.957583	0.975601	1.17403	1.04204	1.01578	1.14427	0.984234	0.963481	1.00766	0.92455	1.18124	0.966186
P12970	RPL7A	60S ribosomal protein L7a	18	1.11699	0.889128	1.00953	0.979152	1.28476	1.02568	0.953222	0.950788	0.94547	0.948785	0.895605	0.97281	1.05177	0.945269	0.830792
P13020	GSN	Gelsolin	32	1.15772	0.88493	0.940691	0.983153	0.939257	1.12514	0.823309	0.992339	0.916452	0.908978	1.16249	1.00305	0.927302	0.996589	1.16596
P13412	TNNI2	Troponin I, fast skeletal muscle	3	0.485106	0.434043	0.495536	0.520365	0.574468	0.633929	0.378723	0.683036	0.3125	0.334954	0.59375	0.839286	0.897264	1.03571	1.5
P13541	MYH3	Myosin-3	3	0.954733	0.74368	0.617943	1.13874	1.15638	1.01469	1.02881	0.983759	1.02862	1.13874	1.16164	1.05182	1.07937	0.803558	1.00619
P13542	MYH8	Myosin-8	6	0.518712	4.69974	1.19822	1.06789	0.536118	0.968077	0.493473	1.03712	1.03267	1.11836	0.922791	1.02524	1.32202	1.17298	0.775056
P13595	NCAM1	Neural cell adhesion molecule 1	7	0.877584	0.148369	1.13853	0.915021	0.836702	1.02479	0.904685	0.902506	0.830625	0.868167	1.15147	1.16139	1.47887	1.21757	1.51969
P13597	ICAM1	Intercellular adhesion molecule 1	7	0.855586	1.47139	0.716623	0.886467	1.02634	0.802036	1.30699	1.06067	0.984833	0.91644	1.09739	0.955099	1.13261	0.836959	1.06885
P13609	SRGN	Serglycin	2	2.00827	0.58364	0.437372	0.801471	0.782169	2.46201	0.435662	0.318275	0.540041	0.787684	1.16222	1.02464	0.306066	1.03696	0.581109
P13634	CA1	Carbonic anhydrase 1	9	0.917338	1.57585	0.657155	1.49899	1.04823	1.33101	0.714624	0.627749	0.628497	0.648554	1.48763	0.646253	0.835565	1.32764	1.35543
P13707	GPD1	Glycerol-3-phosphate dehydrogenase [NAD(+)], cytoplasmic	25	0.833439	1.21047	1.213	0.8811	0.810345	1.12978	0.917755	0.844341	1.06081	0.939188	1.16443	1.11425	0.967859	0.834885	1.61216
P14069	S100A6	Protein S100-A6	4	0.951001	0.516218	1.22036	0.886818	0.931677	1.12596	1.01967	1.15176	0.987377	0.984472	1.13694	1.32437	1.29296	1.24863	1.78074
P14094	ATP1B1	Sodium/potassium-transporting ATPase subunit beta-1	19	1.00936	0.896997	0.883804	1.00351	0.964789	1.07528	1.02338	1.15724	1.29925	0.955987	1.09357	1.00695	0.874293	0.969214	1.81223
P14115	RPL27A	60S ribosomal protein L27a	5	0.877342	0.246145	0.897187	0.881352	1.02579	0.843603	0.851967	0.893838	0.903215	0.918343	0.947756	0.796551	0.961834	0.785834	0.82351
P14131	RPS16	40S ribosomal protein S16	14	1.14358	1.11857	0.780465	0.99262	0.984385	1.19312	1.07295	0.905858	1.12879	1.11058	0.843096	1.34297	1.10692	0.990455	1.19874
P14142	SLC2A4	Solute carrier family 2, facilitated glucose transporter member 4	11	0.814674	1.21291	0.932578	0.956617	1.01579	0.938504	1.02219	1.11456	1.05215	1.14554	0.945483	0.948249	1.27469	1.04583	0.619568
P14148	RPL7	60S ribosomal protein L7	25	1.11446	0.834084	0.980647	0.999012	0.967526	0.948424	0.90348	0.847836	0.841447	0.956043	0.951502	0.966051	0.889787	0.889759	1.04258
P14152	MDH1	Malate dehydrogenase, cytoplasmic	26	1.01029	1.06411	1.04051	1.00202	1.0374	0.944518	1.04888	1.03055	1.04857	1.01838	0.997407	0.996621	0.957203	0.914953	0.852203
P14206	RPSA	40S ribosomal protein SA	17	1.32242	0.865749	0.971377	1.13859	1.17553	1.44722	1.30619	0.863375	1.32624	1.19685	0.967227	1.49479	1.1319	1.20004	1.55427
P14211	CALR	Calreticulin	24	1.01437	0.969114	0.906701	0.937969	1.02992	1.01803	0.892048	0.951723	0.901787	0.836848	1.04215	0.958424	0.888448	0.845341	1.11362
P14220	GYPA	Glycophorin-A	2	0.420479	1.35948	0.919822	1.27669	0.851852	1.57906	0.461874	0.732739	0.7951	0.533769	1.23163	0.67706	0.862745	1.6147	0.665924
P14576	SRP54	Signal recognition particle 54 kDa protein	18	1.08155	0.946432	0.884255	1.07328	1.0554	0.914911	1.0351	0.887667	0.880897	0.977303	0.851378	0.915073	0.981631	0.919569	0.860911
P14602	HSPB1	Heat shock protein beta-1	20	0.801732	1.66005	0.758627	0.886356	0.788205	0.81771	0.848303	0.968641	0.935489	0.982963	0.924729	1.00364	1.50807	0.939415	1.55235
P14685	PSMD3	26S proteasome non-ATPase regulatory subunit 3	31	1.08212	0.770867	1.32506	1.00048	0.97674	1.061	1.07697	1.05912	1.05131	1.06112	1.1082	1.14817	1.07888	1.19273	1.16637
P14733	LMNB1	Lamin-B1	47	1.10743	1.01779	0.871856	0.9724	1.17503	0.885297	1.14383	1.03517	0.958833	1.03904	1.09411	0.981959	1.1219	0.876287	1.06961
P14824	ANXA6	Annexin A6	65	1.00551	0.927842	0.965801	0.95513	0.936679	0.943741	1.01951	0.951144	1.00553	0.985352	0.989554	1.05357	0.984267	0.964107	1.08842
P14847	CRP	C-reactive protein	3	0.783582	1.08635	0.962382	1.17377	0.943497	0.909091	0.952026	1.07524	0.899687	0.880597	0.884013	1.29154	1.13966	1.33229	1.06583
P14869	RPLP0	60S acidic ribosomal protein P0	18	1.0242	1.18293	0.985648	1.0012	1.0239	1.06329	1.0275	0.869808	0.981851	0.975461	0.90079	1.08057	0.997726	0.950831	1.04378
P14873	MAP1B	Microtubule-associated protein 1B	39	0.980714	0.910695	1.05821	0.83684	0.930528	0.914305	0.93513	0.847264	0.845023	0.765615	1.05702	0.997231	1.23219	1.01641	1.40514
P14901	HMOX1	Heme oxygenase 1	7	1.25121	0.895733	0.78403	0.910946	0.754731	1.03827	1.10872	1.01076	0.86988	0.975139	0.974141	0.723004	1.08683	1.33451	1.25734
P15089	CPA3	Mast cell carboxypeptidase A	13	0.902611	0.993139	1.25261	0.705546	0.807128	0.994849	1.05051	0.532211	0.887188	0.745759	1.14234	1.04121	1.22966	1.24594	1.46873
P15105	GLUL	Glutamine synthetase	14	1.18383	0.715951	1.22011	0.935252	0.851154	1.34897	1.40412	1.11669	1.25363	1.08956	1.26525	0.940903	1.01389	1.30766	2.74679
P15116	CDH2	Cadherin-2	27	0.911442	0.9103	1.002	0.937763	0.954213	0.861418	1.04697	1.03538	0.964625	0.991364	0.995085	0.973967	1.14207	1.06078	1.01139
P15208	INSR	Insulin receptor	11	1.10323	0.854147	0.819199	0.952995	0.919585	0.828189	1.18641	0.94844	0.96116	1.0076	1.05037	0.937415	1.18364	0.889756	1.1769
P15306	THBD	Thrombomodulin	2	0.971217	0.972862	1.03819	0.932566	1.00027	0.948232	1.08032	1.08585	0.865197	1.02412	0.93388	0.885956	1.03755	0.950026	0.883393
P15307	REL	Proto-oncogene c-Rel	4	0.915423	1.33167	1.05371	1.05638	1.0796	0.950857	1.06965	1.016	0.956571	0.978441	0.914286	0.828571	1.16584	0.817143	0.88
P15327	BPGM	Bisphosphoglycerate mutase	8	0.957106	1.20969	0.675841	1.5323	1.08075	1.47462	0.675323	0.738284	0.78437	0.692119	1.52097	0.635856	0.933204	1.50058	1.74023
P15331	PRPH	Peripherin	25	1.00726	0.963199	1.6351	0.867119	0.876165	1.33604	1.18126	1.1506	1.13189	0.895559	1.56798	1.2112	1.49047	1.40605	1.54404
P15379	CD44	CD44 antigen	3	1.4194	0.624371	0.736025	0.903579	0.962141	1.31322	0.784088	0.809228	0.911713	0.881988	1.19299	0.991571	0.888199	1.06965	1.22116
P15508	SPTB	Spectrin beta chain, erythrocytic	106	0.999277	1.10499	0.782022	1.18727	1.06521	1.08913	0.907276	0.809915	0.810831	0.860387	1.12795	0.849051	1.0559	1.234	1.15038
P15532	NME1	Nucleoside diphosphate kinase A	7	0.986217	0.611897	0.992184	1.13457	0.796155	1.38472	0.938701	1.00543	0.934433	0.931447	1.07816	1.05297	0.922742	1.36127	1.51259
P15626	GSTM2	Glutathione S-transferase Mu 2	14	1.10418	1.08974	1.30423	1.14397	1.0955	1.05958	1.16198	1.28161	1.17389	1.15913	1.16854	1.17037	1.12426	1.12574	1.06074
P15864	H1-2	Histone H1.2	8	1.29162	1.6592	1.85716	1.05922	0.985094	1.10213	0.735861	1.43663	0.817574	0.919201	1.38994	1.05045	0.938976	1.2261	0.983056
P15920	ATP6V0A2	V-type proton ATPase 116 kDa subunit a2	6	1.16939	0.834014	0.945299	1.11429	1.13129	1.1094	1.1517	1.16923	0.936752	1.32585	1.32308	1.28376	1.57687	1.0547	0.929915
P16015	CA3	Carbonic anhydrase 3	13	1.09129	0.49841	2.35748	0.509836	0.506891	1.25279	0.670161	0.621289	0.752474	0.421133	2.18784	1.69965	0.909177	0.702202	3.29716
P16045	LGALS1	Galectin-1	9	0.888662	1.18554	1.04529	0.888056	0.946385	1.00301	0.845412	0.985575	0.99254	0.91394	1.00721	1.00537	0.903934	0.997348	1.16815
P16054	PRKCE	Protein kinase C epsilon type	4	1.77182	1.53599	1.0526	1.40735	1.54364	1.15481	1.78254	1.10042	1.21518	1.317	1.15421	1.3431	1.45942	0.974298	1.25463
P16110	LGALS3	Galectin-3	8	0.726613	0.520046	0.848198	0.517755	0.799542	0.783183	0.774723	0.887237	0.655856	0.553646	0.942342	0.845045	1.1134	1.12402	1.47282
P16125	LDHB	L-lactate dehydrogenase B chain	26	0.986734	1.26456	1.04507	1.00617	1.04794	0.990237	1.06437	1.06085	1.08581	1.08879	1.00084	1.07306	0.948559	0.975537	0.816612
P16254	SRP14	Signal recognition particle 14 kDa protein	3	0.831899	1.2794	1.3027	1.0218	0.938038	1.06127	0.732071	0.93946	1.00438	0.930579	0.924872	0.865791	1.15548	1.04012	0.684902
P16283	SLC4A3	Anion exchange protein 3	12	0.783576	1.05202	1.02517	0.969895	0.870881	0.903151	0.804315	0.982164	1.0235	0.836595	1.06568	1.07768	0.86486	0.987665	0.701784
P16294	F9	Coagulation factor IX	3	0.969178	1.8339	0.932054	1.1524	1.22432	0.840508	1.13185	0.960581	0.974844	0.813356	0.83195	0.881483	1.45719	0.764782	0.754149
P16330	CNP	2',3'-cyclic-nucleotide 3'-phosphodiesterase	15	1.29992	0.841885	1.00392	0.9314	1.04838	1.22559	1.04057	0.928531	0.88014	0.952454	1.25622	1.11063	1.71695	1.01636	1.59455
P16332	MMUT	Methylmalonyl-CoA mutase, mitochondrial	35	1.02068	1.00069	1.1839	1.04883	1.05195	1.00477	1.05261	1.11286	1.0658	1.0691	1.04685	1.02438	1.03902	1.10114	0.801683
P16406	ENPEP	Glutamyl aminopeptidase	18	0.915807	0.913091	0.952946	0.813507	0.873438	0.961796	1.07007	1.14095	1.11591	1.05631	0.974746	1.08137	1.06319	1.12411	1.20224
P16460	ASS1	Argininosuccinate synthase	13	1.21198	0.961032	0.773084	0.771389	0.900416	1.36578	0.935054	0.844563	0.963458	0.876169	1.03654	1.05989	1.27156	1.03173	1.79483
P16546	SPTAN1	Spectrin alpha chain, non-erythrocytic 1	223	1.03773	0.924705	1.01648	0.956666	1.04119	0.970245	1.07073	1.04133	1.01947	1.06167	1.07205	0.993454	1.09356	1.01766	1.04429
P16675	CTSA	Lysosomal protective protein	6	1.01675	0.327293	0.685906	0.911862	0.873147	0.787919	1.05876	0.637584	0.732886	1.07359	0.736913	0.704698	0.962658	0.818792	0.979866
P16858	GAPDH	Glyceraldehyde-3-phosphate dehydrogenase	33	0.96891	1.30038	1.46625	0.989916	0.96857	1.06238	0.985386	1.07189	1.02383	1.04626	1.02574	1.00101	0.903628	1.00633	0.933223
P17047	LAMP2	Lysosome-associated membrane glycoprotein 2	5	0.827039	1.78423	0.887603	1.00484	0.888243	0.866377	1.03196	1.31886	0.767969	0.89909	1.32079	0.860106	0.91749	0.697057	0.840328
P17095	HMGA1	High mobility group protein HMG-I/HMG-Y	6	1.51256	0.972304	0.984522	0.879247	1.19719	1.01704	1.27659	0.979049	1.19903	1.00332	1.28846	1.11069	0.913959	0.958724	1.08146
P17156	HSPA2	Heat shock-related 70 kDa protein 2	13	0.8827	0.965889	0.912423	0.785663	0.873944	0.838665	0.952245	0.898795	0.858161	0.911822	1.03445	0.971102	1.03879	0.984731	1.11319
P17182	ENO1	Alpha-enolase	25	0.900093	1.26061	1.06116	0.93419	0.928843	0.973478	0.924951	0.941423	0.918029	0.999036	0.989306	0.925395	1.02854	0.976486	0.919914
P17183	ENO2	Gamma-enolase	10	1.02295	0.832335	0.757889	0.665669	1.00699	0.925271	0.973054	1.09568	1.00177	0.757984	1.16208	1.0871	2.0524	0.868972	1.39434
P17225	PTBP1	Polypyrimidine tract-binding protein 1	10	0.860585	1.08729	0.900822	0.92476	0.94689	0.908247	1.0182	0.92681	0.842747	1.0027	0.91554	0.887033	1.10843	0.91302	1.09719
P17426	AP2A1	AP-2 complex subunit alpha-1	24	1.05355	0.788174	1.04222	1.05186	0.987311	1.03979	1.08569	1.03279	1.06009	0.978174	0.998782	1.00416	1.02166	0.946508	1.12576
P17427	AP2A2	AP-2 complex subunit alpha-2	28	1.08973	0.771319	1.00561	1.04739	0.98426	1.11635	1.17634	1.05061	1.01694	1.02686	1.0054	1.03162	1.0301	1.07695	1.33893
P17439	GBA	Lysosomal acid glucosylceramidase	9	0.848771	0.876654	0.719362	0.820416	0.838847	0.785954	0.967391	0.970621	1.05204	1.04915	1.0249	0.961108	0.948015	0.876049	1.04365
P17563	SELENBP1	Methanethiol oxidase	33	1.20855	0.981305	0.953293	0.997097	1.09236	1.00145	1.32222	1.21135	1.16108	1.12126	1.27903	1.17404	0.958335	0.897113	1.0178
P17665	COX7C	Cytochrome c oxidase subunit 7C, mitochondrial	4	1.24021	0.311175	1.06746	1.0434	1.52307	0.94849	1.20629	0.944256	1.13491	1.11349	1.08496	0.96105	1.27052	0.912221	0.794242
P17710	HK1	Hexokinase-1	52	1.04706	0.988295	1.01315	1.02579	1.01064	1.08484	1.02956	0.99063	1.13864	1.00519	0.896474	1.0054	1.09798	0.993154	1.01145
P17742	PPIA	Peptidyl-prolyl cis-trans isomerase A	14	1.10682	1.28092	1.85807	1.03746	1.04244	1.38354	0.900013	1.01584	1.01659	0.946812	0.987437	0.877434	0.976733	1.3709	1.25107
P17751	TPI1	Triosephosphate isomerase	22	0.808998	0.91568	0.939583	0.892731	0.849677	0.920154	0.881014	0.973281	0.938446	0.947443	0.833437	0.787852	0.86371	0.8931	0.917664
P17809	SLC2A1	Solute carrier family 2, facilitated glucose transporter member 1	5	1.07092	1.48936	1.43341	1.24823	1.24823	1.03632	1.4539	1.24455	1.06295	1.41135	1.26877	1.18402	1.94326	1.61743	1.39225
P17918	PCNA	Proliferating cell nuclear antigen	8	0.921311	0.641574	0.967756	1.05692	0.968525	0.96211	1.02046	0.966716	1.01382	0.923016	0.9263	0.889599	0.932066	0.963893	0.911441
P18052	PTPRA	Receptor-type tyrosine-protein phosphatase alpha	4	1.14587	1.15478	0.973404	1.16937	1.12237	1.20922	1.19611	1.18262	1.26596	1.05835	1.28723	1.25532	1.21313	0.815603	1.37766
P18242	CTSD	Cathepsin D	18	0.923895	0.67739	1.21636	0.988489	1.04918	1.00118	1.1333	1.12288	1.14266	0.95406	1.00434	0.817787	0.901799	1.19907	1.38298
P18572	BSG	Basigin	10	1.1183	1.44628	1.11769	1.0191	1.09208	1.21158	1.14113	1.28219	1.3698	1.13407	1.16598	1.38009	1.00602	1.21132	1.23424
P18654	RPS6KA3	Ribosomal protein S6 kinase alpha-3	17	0.97924	0.747472	0.894192	0.977217	0.99489	1.06266	1.01512	0.943582	0.968375	1.03694	1.01796	1.13304	1.11423	1.03153	1.10708
P18760	CFL1	Cofilin-1	18	1.00546	0.871313	0.965502	0.951684	0.86474	1.22693	0.855606	0.812244	0.854105	0.930428	0.871644	0.768687	0.846856	1.14449	0.960662
P18826	PHKA1	Phosphorylase b kinase regulatory subunit alpha, skeletal muscle isoform	18	1.09841	0.82411	0.989471	0.886652	1.06681	0.99624	1.16896	1.24913	1.39494	1.08548	1.21717	1.23691	1.23403	1.03986	0.976121
P18872	GNAO1	Guanine nucleotide-binding protein G(o) subunit alpha	13	0.955437	0.527884	1.22198	0.856888	0.926662	1.01597	0.914439	0.795654	0.661603	0.654953	0.932143	0.961969	1.34199	1.22608	1.22708
P19001	KRT19	Keratin, type I cytoskeletal 19	13	0.821904	0.69258	1.00869	0.592959	0.647843	0.929008	1.16514	0.969187	0.890322	1.02518	1.06244	1.09746	1.04462	1.36338	0.977196
P19096	FASN	Fatty acid synthase	73	0.673643	1.09245	3.26107	0.48876	0.443839	1.80582	0.466338	0.482249	0.627701	0.358724	1.51121	1.36392	1.17125	0.766817	3.23581
P19123	TNNC1	Troponin C, slow skeletal and cardiac muscles	12	1.42145	1.11401	1.25082	1.26537	1.29283	1.34805	1.51882	1.02628	1.09002	1.4368	1.0493	1.14431	1.16375	1.25425	1.2369
P19157	GSTP1	Glutathione S-transferase P 1	10	1.10723	1.20216	1.29618	1.07372	1.08443	1.34646	1.1749	1.32729	1.52784	1.16059	1.35771	1.59764	1.18647	1.29411	1.33532
P19221	F2	Prothrombin	21	0.990664	0.830621	0.790233	1.20579	0.937983	1.11002	1.01454	1.08878	0.991341	1.03694	1.09755	1.00266	1.14164	1.30997	1.40152
P19246	NEFH	Neurofilament heavy polypeptide	2	1.25197	0.610236	1.2953	1.14961	0.84252	1.07718	1.18898	1.00671	0.919463	0.76378	1.42953	1.12752	2.18504	1.25168	2.41275
P19253	RPL13A	60S ribosomal protein L13a	13	1.00089	0.820164	1.21045	1.03991	0.983271	0.997524	0.950788	1.09996	0.976844	0.981809	1.00413	1.07539	0.980957	1.04481	0.842905
P19258	MPV17	Protein Mpv17	5	1.00305	0.688475	1.00656	0.906256	1.00556	1.0574	1.07707	1.12699	1.04569	1.13318	0.945876	1.14714	0.974906	1.02718	0.891987
P19324	SERPINH1	Serpin H1	24	0.779242	0.879831	1.02429	1.06712	0.868601	0.943219	0.744401	0.919528	0.780165	0.850493	0.85047	0.892936	0.85638	0.968204	1.07218
P19426	NELFE	Negative elongation factor E	5	0.629344	0.833977	0.645503	0.849421	1	1.1164	0.84556	0.973545	1.36508	0.822394	1.30159	1.01058	1.10811	1.32275	1.08466
P19536	COX5B	Cytochrome c oxidase subunit 5B, mitochondrial	9	0.940463	1.21109	0.972324	1.02914	0.958238	0.945541	1.00943	1.06434	1.07589	1.02747	0.98292	1.06403	0.9444	1.01645	0.837606
P19783	COX4I1	Cytochrome c oxidase subunit 4 isoform 1, mitochondrial	17	1.35548	1.14216	1.49478	1.22086	1.2661	1.21717	1.2709	1.30146	1.31521	1.37995	1.14802	1.3968	1.16895	1.22791	1.03974
P20029	HSPA5	Endoplasmic reticulum chaperone BiP	49	0.965844	1.10667	1.21401	1.01421	0.997023	0.968505	0.954548	0.965961	0.965443	0.986924	0.986025	0.939784	1.04451	1.08822	0.833938
P20060	HEXB	Beta-hexosaminidase subunit beta	6	1.13559	1.08814	0.73391	0.932203	1.1209	1.28434	1.08249	1.06724	1.39289	0.925424	1.75504	1.76465	1.0678	1.05283	4.44092
P20065	TMSB4X	Thymosin beta-4	2	0.619844	9.34114	6.52558	1.32776	0.516165	2.41496	0.391304	0.830563	0.745524	1.21962	0.696292	0.765345	1.5262	4.73146	0.707801
P20108	PRDX3	Thioredoxin-dependent peroxide reductase, mitochondrial	12	0.934787	1.44416	1.08565	0.996977	0.978323	1.01492	1.00756	1.01352	1.06864	1.07465	0.928778	1.05349	0.968648	1.09368	0.756737
P20152	VIM	Vimentin	51	0.888644	0.773957	1.12017	0.78823	0.895673	0.91028	0.926613	1.03073	0.88499	0.861239	1.0128	1.10435	1.02131	1.14441	1.49083
P20444	PRKCA	Protein kinase C alpha type	7	1.31199	0.65195	0.679052	0.990986	1.11185	1.71911	0.864974	0.703364	0.920183	0.956034	1.33761	1.07523	0.712288	1.02538	1.32446
P20826	KITLG	Kit ligand	1	1.61053	1.91579	1.69565	1.49474	1.2	1.41739	1.70526	1.11304	1.26087	1.21053	1.23478	1.01739	1.04211	0.608696	1.64348
P20918	PLG	Plasminogen	40	1.02094	1.02818	1.08606	1.09727	0.876869	1.35701	0.950293	0.972148	0.957872	0.788155	1.06765	0.942955	0.668436	1.32356	1.54784
P21107	TPM3	Tropomyosin alpha-3 chain	12	1.49454	1.08521	0.99831	1.22809	1.0987	1.24073	1.12578	1.04134	1.05171	1.1631	1.19601	1.18734	1.17077	1.2039	1.13439
P21126	UBL4A	Ubiquitin-like protein 4A	7	0.891391	0.847994	1.07318	0.964344	0.899601	0.861579	0.87802	0.894078	0.793934	0.918367	0.786952	0.85845	1.03636	0.893356	0.684641
P21180	C2	Complement C2	8	1.06237	1.05253	1.19174	0.972657	0.906605	1.40479	0.891859	0.701065	0.804261	0.747773	0.817577	0.868842	0.695853	0.943409	0.888815
P21278	GNA11	Guanine nucleotide-binding protein subunit alpha-11	11	1.12953	0.786534	0.939037	1.00664	0.993056	1.03704	1.17784	1.04307	1.12087	1.14055	1.13552	1.19801	1.11443	1.08508	1.11523
P21279	GNAQ	Guanine nucleotide-binding protein G(q) subunit alpha	10	1.24885	1.01097	0.982009	1.04561	1.02367	1.15145	1.09988	0.90145	0.911654	1.08603	1.16541	1.01907	1.17032	1.13077	1.05585
P21300	AKR1B7	Aldo-keto reductase family 1 member B7	3	1.53295	0.666667	0.792976	1.03647	1.1817	1.06322	1.50736	1.14344	1.36525	1.12732	1.32532	1.52643	1.02943	0.880222	1.51497
P21447	ABCB1A	ATP-dependent translocase ABCB1	32	0.960312	0.997173	0.978441	0.864541	0.983718	1.00396	1.17356	1.2509	1.19874	1.08627	1.18684	1.05068	1.1081	1.10358	1.00359
P21460	CST3	Cystatin-C	6	0.908349	0.708874	1.09117	0.951042	0.857642	0.929148	1.0628	1.02162	0.873405	1.09792	0.957541	0.934358	1.06877	1.19041	1.15212
P21550	ENO3	Beta-enolase	27	0.92351	1.11017	1.02065	1.03324	0.999881	0.952086	1.04428	1.12635	1.16417	1.1181	1.04844	0.964146	0.918239	0.987013	0.864131
P21614	GC	Vitamin D-binding protein	20	1.12685	0.819661	1.16852	1.2954	0.955573	1.20996	0.98675	1.00466	1.01058	0.908905	0.967006	0.998106	0.9053	1.19552	1.12566
P21619	LMNB2	Lamin-B2	39	0.91102	0.938889	1.01267	0.967714	0.955874	0.970516	1.03684	1.13949	1.01331	1.02978	1.0816	1.07291	1.08311	1.10901	0.989282
P21812	MCPT4	Mast cell protease 4	5	0.878733	0.829864	1.48068	0.809955	0.708597	1.01325	0.939367	0.559073	0.953257	0.655204	1.45602	0.940743	1.15385	1.19286	1.22782
P21844	CMA1	Chymase	5	1.22487	0.839075	1.63897	0.883672	0.767579	1.27895	1.32256	0.617825	1.2422	0.659273	1.39678	0.970796	1.08046	1.42699	2.41692
P21845	TPSB2	Tryptase beta-2	1	1.11615	1.34278	1.87097	0.827195	0.790368	1.35093	1.09348	0.56305	0.887586	0.464589	1.10166	1.10068	1.08215	1.08016	2.07038
P21956	MFGE8	Lactadherin	16	0.605843	0.973183	0.830768	0.61802	0.6644	0.55638	0.732414	0.865078	0.738038	0.6872	0.884829	1.11712	1.16343	1.38919	2.1173
P21958	TAP1	Antigen peptide transporter 1	2	1.51627	1.3167	0.6783	1.01735	1.1974	1.00152	0.989154	0.955994	0.831563	1.14751	1.14112	0.992413	1.03471	1.1214	0.983308
P21981	TGM2	Protein-glutamine gamma-glutamyltransferase 2	39	0.815952	0.740495	0.736557	0.879665	0.828973	0.833307	0.983258	1.01476	0.968915	0.914002	0.865331	0.898086	1.20281	0.972044	1.49867
P22315	FECH	Ferrochelatase, mitochondrial	22	0.919132	0.897783	1.13696	0.973159	0.972335	1.06046	1.01263	1.25431	1.08919	1.16654	0.993542	1.18071	0.965744	1.06447	0.977953
P22437	PTGS1	Prostaglandin G/H synthase 1	8	1.18524	1.04142	1.06344	0.969503	1.03464	1.26833	1	0.799792	0.855954	1.03426	1.15393	1.14093	1.11258	1.18825	1.17161
P22599	SERPINA1B	Alpha-1-antitrypsin 1-2	6	0.938058	0.998456	0.928844	1.05765	0.829944	0.989842	0.634387	0.869355	0.815146	0.81867	0.781655	0.824399	0.984095	1.02082	0.870964
P22682	CBL	E3 ubiquitin-protein ligase CBL	3	0.940194	0.86153	0.950226	1.05927	0.945043	1.31109	0.844828	0.857466	0.980769	0.993534	1.02262	0.91629	0.972522	1.14706	1.04412
P22892	AP1G1	AP-1 complex subunit gamma-1	20	1.04392	0.746784	0.897773	0.97115	0.984197	1.0846	1.01994	0.960536	1.00653	0.946068	0.930015	0.951251	1.03087	1.00181	1.22053
P22907	HMBS	Porphobilinogen deaminase	10	0.993347	0.88962	0.945403	1.06946	0.968953	1.05713	0.959368	1.05713	0.909402	0.96831	1.01235	0.953883	0.882753	0.906204	0.924874
P23116	EIF3A	Eukaryotic translation initiation factor 3 subunit A	62	1.04587	0.782162	0.928969	1.00341	1.04465	0.974678	1.01593	0.959936	1.00851	1.00855	0.954228	1.01966	1.08233	0.970036	0.936831
P23198	CBX3	Chromobox protein homolog 3	7	0.939281	1.02038	1.16964	0.958839	0.909622	1.18863	0.9617	1.14375	1.07116	0.998716	1.10992	1.15789	0.961058	1.17703	1.28727
P23242	GJA1	Gap junction alpha-1 protein	13	1.18357	1.4313	1.45276	1.17537	1.1207	1.11806	1.34815	1.20343	1.12993	1.26471	1.0893	1.20066	1.081	1.56885	0.859975
P23475	XRCC6	X-ray repair cross-complementing protein 6	11	1.01208	0.996592	1.2989	0.94176	1.03594	1.1183	1.0381	1.00421	1.06309	1.08147	1.06993	1.12618	1.07838	1.13591	0.918507
P23492	PNP	Purine nucleoside phosphorylase	15	1.08758	0.655878	0.91512	1.11185	0.892718	1.2652	1.01809	0.817872	0.924504	0.966968	1.02804	0.99904	1.05321	1.19226	1.39721
P23506	PCMT1	Protein-L-isoaspartate(D-aspartate) O-methyltransferase	13	0.955395	0.898448	0.833826	0.977274	0.954124	1.03841	1.02866	1.01912	1.03642	1.0258	1.04954	0.985225	0.934047	1.02616	0.942291
P23591	GFUS	GDP-L-fucose synthase	8	1.2302	0.983105	1.19096	1.08448	1.17318	1.10687	1.21014	0.88157	0.962859	1.10665	0.948143	1.02418	1.19852	1.03118	0.971619
P23708	NFYA	Nuclear transcription factor Y subunit alpha	1	0.916409	1.20433	1.04441	1.03096	1.06192	0.832237	1.04954	0.939145	0.921053	1.0743	0.942434	1.05263	1.19505	1.11842	0.814145
P23780	GLB1	Beta-galactosidase	12	0.970706	1.16091	0.959728	1.01204	0.98756	1.07018	1.05498	0.91605	0.955878	0.94382	1.02576	1.0804	1.04735	0.977199	1.1793
P23927	CRYAB	Alpha-crystallin B chain	22	0.732855	0.897183	1.00063	0.922648	0.816857	0.812615	0.794299	1.00418	0.934402	0.957897	0.911439	0.88372	1.1458	1.05897	0.875776
P23953	CES1C	Carboxylesterase 1C	18	0.831295	1.15209	1.0021	1.13763	0.885532	1.05079	0.714418	0.79319	0.771838	0.898134	1.03397	1.03518	1.01075	1.10822	0.875768
P24270	CAT	Catalase	32	0.931434	0.930279	0.857148	1.01969	0.930689	0.966899	1.16987	1.0918	1.06286	1.04109	1.14343	0.894055	0.888781	1.16464	1.22553
P24369	PPIB	Peptidyl-prolyl cis-trans isomerase B	16	1.23033	1.0722	0.972962	1.05696	1.08932	1.21942	1.05145	1.04093	1.03623	1.02392	1.12286	1.17703	1.05515	1.04812	1.28431
P24452	CAPG	Macrophage-capping protein	9	0.913987	0.606485	0.92956	0.846112	0.828799	1.01258	0.995878	1.0478	0.94717	0.97307	0.953459	0.966038	1.29541	0.981132	1.21384
P24472	GSTA4	Glutathione S-transferase A4	10	1.09799	0.800117	1.03166	1.03058	0.991941	1.01523	1.07029	1.15261	1.07332	1.10488	0.944021	1.15949	1.26489	1.12334	0.932
P24527	LTA4H	Leukotriene A-4 hydrolase	32	0.961238	0.821566	0.95789	0.922442	0.958511	1.00769	0.992977	1.0134	0.966098	0.978693	0.961523	1.02589	1.03822	0.967525	1.20234
P24529	TH	Tyrosine 3-monooxygenase	8	1.53256	1.11802	1.17484	1.35988	1.27093	1.26667	1.5564	1.13239	1.18082	1.2093	1.62862	1.33648	0.990116	1.20755	1.01572
P24547	IMPDH2	Inosine-5'-monophosphate dehydrogenase 2	13	1.08408	0.967585	0.989692	0.92423	1.13898	1.11339	1.03647	1.05841	1.07768	0.969814	1.16119	1.0366	1.02147	1.06259	1.05393
P24549	ALDH1A1	Retinal dehydrogenase 1	17	1.00703	0.891226	1.02718	1.05894	0.947722	1.05161	0.966677	0.923918	0.884063	0.887129	1.11393	0.896843	0.930358	1.16733	1.28841
P24638	ACP2	Lysosomal acid phosphatase	3	1.09499	0.84757	0.92215	1.1053	1.06112	1.30769	1.06922	0.884152	0.986098	1.0972	0.868397	0.904541	1.41237	1.23355	1.36608
P24668	M6PR	Cation-dependent mannose-6-phosphate receptor	6	1.01933	0.606595	0.951368	0.893121	0.986924	1.31307	1.06254	1.0233	1.00304	0.916998	0.994934	1.15299	0.829449	1.15704	1.40324
P24788	CDK11B	Cyclin-dependent kinase 11B	3	0.904419	1.04111	2.24519	1.03905	1.0668	1.98558	0.915725	1.15865	1.8125	1.0298	1.32692	1.73077	0.997945	1.8125	1.34615
P25206	MCM3	DNA replication licensing factor MCM3	3	0.639241	0.563291	0.654822	1.01266	0.841772	1.30457	0.778481	0.741117	0.741117	0.841772	0.837563	0.949239	0.765823	1.40609	1.03553
P25444	RPS2	40S ribosomal protein S2	17	1.05751	0.963647	0.940966	1.02752	0.983639	1.00705	1.01968	0.844936	0.924516	1.00578	0.934303	1.01232	0.98476	0.963316	0.976262
P25799	NFKB1	Nuclear factor NF-kappa-B p105 subunit	10	1.07329	1.09237	0.828326	1.10141	0.97992	0.95279	1.05422	1.10086	0.81867	1.08534	0.828326	1.03219	1.01004	0.953863	0.888412
P25911	LYN	Tyrosine-protein kinase Lyn	16	1.3196	0.82566	0.869063	1.06397	1.05997	1.29589	1.03307	0.9181	1.02965	1.063	1.17471	1.02388	0.921371	0.982798	0.989217
P25976	UBTF	Nucleolar transcription factor 1	14	1.00314	1.20722	0.866189	0.992674	1.23129	1.06653	1.00994	1.07143	0.896909	1.01518	1.06747	0.997361	1.09576	0.960422	0.879759
P26039	TLN1	Talin-1	128	1.54445	0.917134	0.809715	1.01536	0.991492	1.63383	0.717856	0.73998	0.909013	0.975371	1.3342	1.10436	0.696122	1.16559	1.11547
P26040	EZR	Ezrin	24	0.978662	1.05503	1.02989	0.997736	0.891184	1.07667	1.02847	0.919296	1.02668	1.05345	1.05242	1.09873	0.871081	0.982448	0.921964
P26041	MSN	Moesin	41	0.918176	1.01357	0.914485	0.876389	0.88662	0.963484	0.808296	0.925946	0.960346	0.962598	0.91523	0.987984	0.989461	0.949839	1.03081
P26043	RDX	Radixin	31	1.03518	1.35465	0.954275	1.0206	1.02188	0.954534	1.06223	0.911605	0.932163	1.0103	0.907566	0.976024	0.999507	0.958469	0.885091
P26151	FCGR1	High affinity immunoglobulin gamma Fc receptor I	1	1.34513	0.831858	0.706294	1.35398	1.58407	1.62238	1.46018	1.76224	1.36364	1.34513	1.82517	1.41259	1.61062	0.797203	1.39161
P26231	CTNNA1	Catenin alpha-1	50	0.954409	0.855478	0.857674	0.993063	0.977755	0.87854	1.13918	1.00538	0.999746	1.07247	0.930296	0.957199	1.14649	0.994743	1.03328
P26262	KLKB1	Plasma kallikrein	13	1.13186	1.02112	1.0556	1.21198	1.035	1.07238	0.942667	1.01396	0.924545	0.848672	1.03882	0.972841	0.782287	1.1536	0.925314
P26350	PTMA	Prothymosin alpha	5	1.25945	0.948363	2.24281	1.04471	0.853904	1.30265	1.1165	1.5023	0.935558	1.0403	1.13406	1.01323	1.00882	1.7641	0.944189
P26369	U2AF2	Splicing factor U2AF 65 kDa subunit	11	0.867566	1.01503	1.0776	1.05328	0.943621	0.984262	0.956224	0.983538	0.940847	0.914216	1.09696	0.833575	0.977891	1.06729	1.03962
P26443	GLUD1	Glutamate dehydrogenase 1, mitochondrial	28	1.10526	1.09845	1.02085	1.10734	1.16123	1.16643	1.07516	1.10875	0.976184	1.14696	1.04362	1.25677	1.04193	1.0495	1.03238
P26450	PIK3R1	Phosphatidylinositol 3-kinase regulatory subunit alpha	4	1.08797	0.725086	1.13049	1.02887	0.914777	1.02885	0.989003	1.23764	1.07555	0.908591	1.17445	1.26374	0.837113	1.31044	1.47802
P26516	PSMD7	26S proteasome non-ATPase regulatory subunit 7	15	0.883313	0.850371	1.61154	0.8589	1.01075	1.20815	0.910012	1.08774	0.949596	0.917305	1.07778	1.14359	1.02472	1.6355	1.11668
P26618	PDGFRA	Platelet-derived growth factor receptor alpha	3	0.97101	0.122783	1.21551	0.899045	0.932128	1.0151	0.888472	0.947838	0.840769	0.877558	0.818119	0.935484	1.10846	1.02608	1.03363
P26638	SARS1	Serine--tRNA ligase, cytoplasmic	22	0.944266	0.966239	0.870829	0.995285	0.897209	1.07134	0.896171	0.859184	0.956454	1.01839	0.993541	1.03679	1.01405	0.93287	0.975829
P26645	MARCKS	Myristoylated alanine-rich C-kinase substrate	10	1.17921	0.711129	0.796809	0.775777	0.939444	0.895745	1.07692	1.09468	1.04681	0.912439	1.3234	0.984043	0.824059	0.942553	1.63085
P26883	FKBP1A	Peptidyl-prolyl cis-trans isomerase FKBP1A	6	0.77893	1.05268	1.33075	1.04065	0.754873	1.14316	0.833679	1.13963	1.05994	0.977603	1.15938	0.933004	0.70842	1.26939	0.930889
P27046	MAN2A1	Alpha-mannosidase 2	8	1.05387	0.877571	0.96875	0.843291	0.837414	1.1019	0.980411	0.999321	0.980299	0.796278	1.12024	0.992527	1.02253	1.07609	1.48302
P27048	SNRPB	Small nuclear ribonucleoprotein-associated protein B	7	0.982418	1.1787	1.10827	1.12523	1.02349	0.842856	1.01167	1.07108	0.832077	0.936302	1.00608	0.86798	0.957919	0.93865	0.872518
P27546	MAP4	Microtubule-associated protein 4	44	0.931194	0.859456	0.789986	0.959027	0.932045	0.855578	0.899431	0.918424	0.847641	0.931869	0.872241	0.917582	1.01971	0.786724	0.92908
P27600	GNA12	Guanine nucleotide-binding protein subunit alpha-12	7	0.93095	0.933403	0.933943	0.968454	0.942867	0.942835	0.998948	1.11357	1.12284	1.0347	1.06225	1.1391	0.987031	0.931148	0.956174
P27601	GNA13	Guanine nucleotide-binding protein subunit alpha-13	13	0.937288	0.615484	1.11901	0.920478	0.913043	1.12717	0.905932	1.03673	1.02383	1.05253	1.06438	1.04884	1.08243	1.24368	1.00698
P27612	PLAA	Phospholipase A-2-activating protein	28	1.05846	0.924909	0.969675	0.991512	0.98926	1.049	1.08592	0.991396	0.980483	1.01429	0.949423	1.02718	1.01048	0.991501	1.03232
P27641	XRCC5	X-ray repair cross-complementing protein 5	7	0.701087	0.782609	0.976993	0.483696	0.793478	0.916533	1	0.786517	0.986089	0.826087	1.02622	1.09363	0.657609	1.04441	0.925094
P27659	RPL3	60S ribosomal protein L3	21	1.10933	0.858643	1.08325	1.08387	1.07048	1.10182	1.05119	0.956705	0.844348	0.946056	0.953628	0.969798	1.11458	1.02274	1.2846
P27661	H2AX	Histone H2AX	1	5.18393	3.14643	2.55752	1.89643	5.15536	2.39381	1.34643	1.36726	2.04425	1.58393	1.88053	0.982301	1.25	1.07522	1.5
P27773	PDIA3	Protein disulfide-isomerase A3	41	0.862001	0.955867	1.11262	0.994427	0.832664	1.059	0.802082	0.952001	0.844159	0.941157	0.904913	0.949668	1.01001	1.09755	0.91798
P27808	MGAT1	Alpha-1,3-mannosyl-glycoprotein 2-beta-N-acetylglucosaminyltransferase	4	1.0883	1.13552	0.858685	1.03491	0.898015	0.997056	1.03696	0.781158	0.692836	0.915127	0.822375	0.981354	1.16496	0.931305	1.0265
P28063	PSMB8	Proteasome subunit beta type-8	5	1.12547	0.838966	0.805291	0.934615	0.874751	1.18025	1.14623	1.00185	0.971393	1.12436	0.988619	1.00646	1.00707	0.982467	1.10766
P28271	ACO1	Cytoplasmic aconitate hydratase	41	0.922036	0.987975	0.976585	0.909859	0.930388	0.984803	0.942992	1.00755	1.0507	1.00423	0.958941	1.05544	0.918514	0.917399	0.963836
P28352	APEX1	DNA-(apurinic or apyrimidinic site) endonuclease	10	1.131	0.826965	0.993028	1.05895	1.15721	1.30385	1.29585	1.01578	1.19339	1.18668	0.98055	1.00734	1.07969	1.09028	1.66239
P28474	ADH5	Alcohol dehydrogenase class-3	13	1.06016	1.07682	0.838048	1.00806	0.984946	1.03861	1.08846	1.05545	1.04042	1.03246	0.930793	1.00466	0.941597	0.830489	1.09632
P28650	ADSS1	Adenylosuccinate synthetase isozyme 1	22	1.24347	0.777919	1.06517	1.09695	1.0766	1.13899	1.22299	1.13392	0.620949	1.18718	1.07941	1.20097	1.16837	1.13501	1.12492
P28651	CA8	Carbonic anhydrase-related protein	4	0.937692	1.10572	0.959979	0.991318	0.91573	1.00107	1.0429	1.05763	1.05603	1.21859	1.00907	1.0603	1.09959	1.02455	1.06937
P28652	CAMK2B	Calcium/calmodulin-dependent protein kinase type II subunit beta	2	0.722905	1.03799	0.936216	0.812291	0.939106	0.607568	0.774302	0.957838	0.701622	0.827933	0.869189	0.704865	1.38715	0.789189	1.16757
P28653	BGN	Biglycan	18	0.750307	0.585749	1.08065	0.748135	0.771933	0.798793	0.819246	0.762278	0.73014	0.683681	0.880121	0.899962	1.1273	1.19547	1.75292
P28654	DCN	Decorin	18	0.934837	0.484248	0.880543	0.837843	0.939314	0.794571	1.11853	0.887264	0.750525	0.833203	1.05215	0.968876	1.03582	1.04913	1.47113
P28656	NAP1L1	Nucleosome assembly protein 1-like 1	8	1.01406	1.04375	0.931926	1.1625	1.05781	1.03574	1.00469	0.865032	0.877141	0.857812	1.04031	0.970762	1.05	0.941376	0.923066
P28658	ATXN10	Ataxin-10	13	1.00496	0.562603	0.974966	1.03254	1.06315	0.961717	0.968101	0.829749	0.86416	0.957621	0.996387	1.03562	1.1651	1.0228	1.07072
P28659	CELF1	CUGBP Elav-like family member 1	6	1.07571	1.1296	1.01832	0.892981	1.08982	1.19168	1.03888	1.0895	1.0296	0.914154	1.34179	1.15433	0.948159	0.89993	1.30514
P28660	NCKAP1	Nck-associated protein 1	24	1.29374	0.80542	0.838816	1.04236	1.12139	1.09461	1.20513	0.999843	1.03744	1.12788	1.19815	1.09586	1.10549	0.974311	1.29402
P28661	SEPTIN4	Septin-4	14	0.885847	0.928415	0.95004	0.872112	0.882572	0.823407	0.963526	1.0674	0.983524	0.939331	1.0305	0.923327	0.981172	0.944815	0.927593
P28665	MUG1	Murinoglobulin-1	40	0.975811	1.12319	0.957104	1.01526	0.881945	1.03637	0.751837	1.0348	1.05465	0.900407	0.981932	0.890347	0.68733	1.27452	1.06242
P28705	RXRG	Retinoic acid receptor RXR-gamma	2	0.948126	1.10007	1.06185	1.06058	1.15395	0.901481	0.994645	0.935556	0.967037	1.0174	1.02778	0.978148	0.89324	0.855185	0.751481
P28740	KIF2A	Kinesin-like protein KIF2A	7	1.28509	0.637719	0.737452	0.994298	1.05044	1.38514	0.82193	0.810328	0.872104	0.962719	1.25434	1.06178	0.798684	1.02413	0.889961
P28828	PTPRM	Receptor-type tyrosine-protein phosphatase mu	16	1.22367	0.892564	1.3603	0.928073	1.07921	1.27865	1.20061	1.51386	1.45693	1.05706	1.38876	1.41124	0.939909	1.35056	1.22022
P28843	DPP4	Dipeptidyl peptidase 4	9	0.870273	0.902269	0.901684	0.791739	1.04538	1.19865	0.978476	0.986532	0.953535	1.0192	1.04175	1.15825	0.962769	1.12323	1.11111
P28867	PRKCD	Protein kinase C delta type	6	1.05599	0.999398	0.868023	0.963275	0.922938	1.02973	0.885611	0.934272	0.930621	0.987959	0.991132	1.10955	1.04816	1.18049	1.1831
P29268	CCN2	CCN family member 2	13	0.799007	0.371795	0.642088	0.509512	0.601737	0.706488	1.03226	1.30452	1.02993	0.703474	0.729232	0.603064	1.7469	1.1039	2.19368
P29341	PABPC1	Polyadenylate-binding protein 1	28	0.951418	1.23181	0.853317	1.05105	1.02318	0.893092	0.947226	0.960682	0.870715	0.958446	0.954902	0.862531	1.1365	0.828822	0.996394
P29351	PTPN6	Tyrosine-protein phosphatase non-receptor type 6	6	1.08896	0.734663	0.812476	1.02454	1.02454	1.48005	1.03681	0.888415	1.20496	0.751534	1.20806	1.27044	0.768405	1.14219	1.60093
P29391	FTL1	Ferritin light chain 1	8	0.893592	1.2731	0.921965	0.945847	0.954021	0.797967	0.920012	1.01976	0.584416	0.939571	1.05771	0.674082	0.858853	0.796273	1.26776
P29416	HEXA	Beta-hexosaminidase subunit alpha	9	0.918075	0.779314	0.85647	0.840246	0.893497	1.01114	0.919099	0.891602	0.838903	0.873528	0.872322	0.855613	1.06656	0.921594	1.19623
P29533	VCAM1	Vascular cell adhesion protein 1	7	0.912876	0.561232	0.920711	0.892232	0.921973	0.741004	1.12736	1.01151	0.923849	0.835199	0.895607	0.901046	1.07943	1.05711	1.43787
P29595	NEDD8	NEDD8	3	1.64634	0.734417	0.985667	0.913279	1.13686	0.905399	1.42276	0.958433	0.822742	0.952575	0.841376	0.918299	1.00136	1.09365	0.578118
P29699	AHSG	Alpha-2-HS-glycoprotein	10	1.04777	0.753734	0.947233	1.06575	0.788271	0.962276	0.828084	0.866719	0.797194	0.764367	0.816134	0.724942	0.859213	1.10834	1.1424
P29758	OAT	Ornithine aminotransferase, mitochondrial	23	1.23871	1.18493	1.14098	1.21145	1.16503	1.20177	1.34023	1.24292	1.40241	1.36271	1.28744	1.35295	1.38591	1.08332	1.53919
P29788	VTN	Vitronectin	11	1.09499	0.291169	0.818015	1.05142	0.933474	0.996089	1.31202	0.975434	1.01308	0.94952	1.10694	0.984723	0.960647	1.36055	1.65253
P30115	GSTA3	Glutathione S-transferase A3	5	1.0025	0.953381	1.48967	0.957619	0.936814	1.02047	1.04469	0.790088	1.06877	1.00694	0.919914	1.11349	1.11347	1.08242	0.947208
P30285	CDK4	Cyclin-dependent kinase 4	4	0.921248	1.25037	1.0033	1	1.07801	0.960968	1.11664	0.963167	1.08466	0.850669	0.896647	0.992303	0.971768	0.912589	0.873007
P30412	PPIC	Peptidyl-prolyl cis-trans isomerase C	4	0.78573	0.829189	0.848855	0.802378	0.893622	0.916691	0.716973	0.818506	0.688486	0.743784	0.822374	0.750669	0.750703	0.860756	1.08182
P30416	FKBP4	Peptidyl-prolyl cis-trans isomerase FKBP4	26	1.05881	1.32836	0.881367	1.11242	1.08325	0.978484	1.08428	1.15896	1.12632	1.05655	1.19006	1.09558	0.884226	0.854069	0.918326
P30681	HMGB2	High mobility group protein B2	5	0.760711	1.093	0.8105	1.14211	0.819227	1.03199	0.977011	1.0082	0.838392	0.960293	1.11813	1.00451	1.03553	0.915915	1.26702
P30999	CTNND1	Catenin delta-1	34	0.955051	0.80474	1.02142	0.92519	1.04633	1.0417	1.0176	1.05005	0.991757	0.942038	0.949783	0.942354	1.03734	1.04978	0.920716
P31001	DES	Desmin	53	0.759468	1.01324	0.897122	0.802464	0.789131	0.759052	0.784424	0.848058	0.802403	0.812747	0.793396	0.796452	1.06078	0.907348	0.775553
P31230	AIMP1	Aminoacyl tRNA synthase complex-interacting multifunctional protein 1	17	1.02746	0.815081	0.926984	1.13411	0.978997	1.00115	1.04749	1.07557	1.05862	1.03183	1.01424	0.999844	0.871176	1.00767	1.06431
P31324	PRKAR2B	cAMP-dependent protein kinase type II-beta regulatory subunit	6	1.18545	1.01455	1.10668	0.818182	1.19636	1.56596	0.534545	0.466205	0.717834	0.716364	1.40554	0.98127	0.56	0.787459	1.28217
P31428	DPEP1	Dipeptidase 1	18	0.890109	0.845254	0.851026	0.85538	0.966769	0.7785	1.03052	0.986586	0.897917	0.934607	0.985203	0.939811	1.19425	1.07222	1.3144
P31532	SAA4	Serum amyloid A-4 protein	8	1.40534	0.345874	1.02603	1.0807	1.20934	1.00124	0.981189	0.685124	0.611157	0.544296	0.483058	0.53595	0.364078	0.571901	0.480165
P31750	AKT1	RAC-alpha serine/threonine-protein kinase	11	1.10271	0.948643	0.962931	0.886628	1.1095	0.973789	1.01647	0.974788	1.12668	1.07558	1.05167	0.985771	1.21996	0.865452	1.09373
P31786	DBI	Acyl-CoA-binding protein	8	1.06343	1.32247	1.9367	0.957713	1.12822	1.03234	1.07051	0.956581	1.17287	0.962191	0.990059	1.06159	1.09499	1.42242	1.02377
P31938	MAP2K1	Dual specificity mitogen-activated protein kinase kinase 1	12	1.03783	0.58053	1.3571	1.12363	0.86522	1.23536	1.08521	1.10387	1.13645	1.18694	0.909362	1.15547	1.00398	1.19716	0.847999
P31996	CD68	Macrosialin	1	1.15215	0.773006	0.733133	0.896933	1.04417	0.808846	1.29325	0.950525	0.983508	0.986503	1.13493	0.953523	1.35951	0.863568	1.80585
P32020	SCP2	Non-specific lipid-transfer protein	23	0.926148	0.884136	0.903437	0.898535	0.966441	0.885811	1.08091	1.08397	1.07419	1.02315	1.04156	0.95519	0.927146	0.975309	0.857136
P32037	SLC2A3	Solute carrier family 2, facilitated glucose transporter member 3	8	2.1854	0.563489	0.587927	0.99378	1.01569	1.47694	0.622718	0.481815	0.610424	1.05639	1.11924	0.854518	0.412847	0.955756	0.708661
P32067	SSB	Lupus La protein homolog	22	1.13694	1.06403	0.951252	1.04749	1.04683	1.01977	1.01259	0.9241	0.88935	1.01506	0.930782	0.985791	0.969961	0.960326	0.888154
P32233	DRG1	Developmentally-regulated GTP-binding protein 1	11	1.28611	0.668023	0.978321	1.01868	1.17181	0.978321	1.30257	1.05832	1.14595	1.01443	1.05099	1.06931	0.95025	0.90229	1.02534
P32261	SERPINC1	Antithrombin-III	31	0.968459	1.06859	1.15862	1.07689	0.81017	1.10195	0.866933	0.928883	0.973353	0.96543	1.0894	1.10849	1.04468	1.17145	1.38895
P32507	NECTIN2	Nectin-2	5	0.99816	1.29623	1.16542	0.986201	1.11132	1.03335	0.98988	1.06055	0.957876	0.923643	0.982448	1.01141	0.936523	0.929794	0.789381
P32921	WARS1	Tryptophan--tRNA ligase, cytoplasmic	19	1.07188	1.25598	0.814335	0.941449	1.00413	1.07771	1.04529	0.990574	1.07981	1.06028	1.0078	1.04326	0.990745	0.922696	1.2412
P33215	NEDD1	Protein NEDD1	12	0.847826	0.961957	1.01209	1.02989	0.900362	1.1011	0.854167	1.07143	1.09615	0.993659	0.987912	1.08022	0.974638	1.22363	1.05549
P33434	MMP2	72 kDa type IV collagenase	2	0.703407	0.841683	0.660256	0.779559	0.771543	0.724359	0.611222	0.86859	0.663462	0.857715	0.644231	0.676282	1.09218	0.858974	1.90385
P33587	PROC	Vitamin K-dependent protein C	2	1.1708	1.20897	0.865455	0.959924	0.789122	0.909091	1.2624	0.945455	1.05455	0.950382	0.810909	0.985455	0.854962	1.25091	0.898182
P33622	APOC3	Apolipoprotein C-III	3	1.03448	1.13489	1.10708	1.5431	1.10649	0.960767	0.596856	0.533923	0.59115	0.577586	0.715044	0.712684	0.989351	0.984661	0.532448
P34022	RANBP1	Ran-specific GTPase-activating protein	6	0.910035	0.827256	0.833761	1.08038	1.02183	1.10416	0.997338	0.923551	0.990764	0.948895	1.01539	0.734223	0.891403	0.970241	1.10262
P34152	PTK2	Focal adhesion kinase 1	13	0.996424	0.981374	0.938022	0.939055	1.00611	1.04283	1.00805	0.946727	0.968315	1.01639	1.05536	0.916086	1.05305	1.18315	0.773677
P34884	MIF	Macrophage migration inhibitory factor	5	1.09747	0.518402	1.06242	1.2272	1.09201	1.21528	1.14489	1.04199	1.04306	1.21476	1.05296	0.774909	0.873407	1.24242	1.00911
P34914	EPHX2	Bifunctional epoxide hydrolase 2	33	0.983651	0.907121	1.2596	1.02741	0.938741	1.09568	1.04611	1.00056	1.02368	1.08172	0.987554	1.03642	0.954664	1.11066	0.809385
P34928	APOC1	Apolipoprotein C-I	4	1.75065	0.925194	1.00727	1.74218	1.20819	1.31049	2.24065	1.03637	1.54345	0.877911	1.375	1.54403	0.786403	1.58767	1.52891
P35123	USP4	Ubiquitin carboxyl-terminal hydrolase 4	19	1.4041	1.08775	1.07461	1.19281	1.37427	1.34807	1.422	1.09905	1.26683	1.26222	1.13346	1.4626	1.33644	1.07228	1.37092
P35235	PTPN11	Tyrosine-protein phosphatase non-receptor type 11	34	0.904286	0.686185	0.837969	0.89305	0.910636	0.930427	0.876734	0.923037	0.982872	0.887579	0.940022	0.873715	1.02524	0.819838	0.910807
P35276	RAB3D	Ras-related protein Rab-3D	1	1.15463	1.01846	0.978142	0.85767	1.13413	0.937549	1.17884	0.907104	1.06245	0.794504	1.03591	1.06401	1.04225	0.76815	0.9274
P35278	RAB5C	Ras-related protein Rab-5C	7	1.30441	0.839394	0.903638	1.11102	1.15069	0.988777	1.24215	0.944659	1.0507	1.20468	1.02283	1.04296	1.20055	0.911378	1.04141
P35279	RAB6A	Ras-related protein Rab-6A	8	1.20721	0.658544	0.87335	0.925713	0.909615	1.17894	1.04829	0.81446	0.958127	1.08211	1.02836	1.12789	0.966918	0.99835	1.14222
P35282	RAB21	Ras-related protein Rab-21	10	1.04965	0.539137	0.950994	1.16147	1.0193	0.909214	1.10144	0.988031	1.06933	0.925985	0.987579	0.895438	0.819888	0.94196	0.836495
P35283	RAB12	Ras-related protein Rab-12	14	1.2602	0.817105	0.909437	1.01624	1.18015	1.09069	1.28887	1.0454	1.31611	1.13768	1.05387	1.32654	1.13798	0.923794	1.13265
P35285	RAB22A	Ras-related protein Rab-22A	7	0.876263	1.03675	0.905354	0.98928	0.864319	1.17685	0.935988	0.637912	0.942401	1.03522	0.996755	1.22499	1.06156	1.0795	1.04543
P35290	RAB24	Ras-related protein Rab-24	8	1.03086	0.987654	0.922573	1.20988	0.91821	0.944695	0.949074	0.808685	0.943875	0.99537	1.01024	0.954527	0.816358	0.898402	0.816878
P35293	RAB18	Ras-related protein Rab-18	15	1.18397	0.819613	0.961956	1.03508	1.25746	0.952409	1.01217	0.962679	1.07869	0.903364	0.973528	1.03327	1.10928	0.862433	0.993635
P35330	ICAM2	Intercellular adhesion molecule 2	5	1.00229	1.14488	0.870702	0.960238	0.871115	0.908528	0.998172	0.80227	0.796768	0.948355	0.928817	0.791265	0.913163	0.895117	0.722834
P35385	HSPB7	Heat shock protein beta-7	9	0.772561	0.902626	0.80193	0.852721	0.864198	0.727472	0.865676	0.830887	0.763079	0.773083	0.76389	0.807933	1.14302	1.05183	1.14064
P35441	THBS1	Thrombospondin-1	40	3.159	0.820594	0.363882	1.1189	1.16479	2.71318	0.65577	0.373181	0.709077	0.940656	1.38321	1.11943	0.352746	0.984423	1.05946
P35486	PDHA1	Pyruvate dehydrogenase E1 component subunit alpha, somatic form, mitochondrial	42	0.918304	1.17169	0.818379	0.966004	1.02369	0.83788	0.953847	1.0191	0.982761	0.988909	0.921446	0.898246	0.977278	0.788845	0.726176
P35505	FAH	Fumarylacetoacetase	14	1.11936	0.830874	1.68404	0.945061	0.903803	1.30752	1.02488	1.11101	0.874679	1.12798	0.940183	1.07339	1.12248	1.33596	0.814495
P35550	FBL	rRNA 2'-O-methyltransferase fibrillarin	11	1.02778	1.1321	1.41379	0.930782	1.19108	1.39798	1.08408	1.26653	1.33083	0.95418	1.18253	1.50532	1.27346	1.37879	1.45216
P35564	CANX	Calnexin	44	0.993354	0.892273	0.973849	0.961958	0.999752	1.04547	1.01652	1.09541	1.06623	0.975598	1.10392	1.17557	0.967315	1.06424	0.980288
P35569	IRS1	Insulin receptor substrate 1	3	0.893165	1.02588	0.951532	0.857332	0.8142	0.886671	0.901792	1.02138	0.898076	1.04778	0.709195	0.870278	1.12873	0.797577	0.809694
P35585	AP1M1	AP-1 complex subunit mu-1	14	1.03492	0.863728	0.838985	0.94191	0.940938	1.1777	0.993762	0.972129	0.927925	0.980961	0.975502	1.09533	0.984121	0.93254	1.05752
P35700	PRDX1	Peroxiredoxin-1	16	0.925285	1.38419	0.931056	1.00178	0.97626	0.904563	0.986858	1.07511	0.985955	0.99665	1.02218	1.006	0.923637	0.93793	0.910675
P35762	CD81	CD81 antigen	2	1.30088	0.358407	0.847692	1.37611	0.926991	1.02564	2.30973	1.11641	1.34205	1.08628	0.926667	0.82	0.896018	1.13179	1.97744
P35821	PTPN1	Tyrosine-protein phosphatase non-receptor type 1	9	1.21448	0.560642	0.763514	0.828196	0.922123	1.26993	1.01021	0.770946	1.06926	1.01149	0.95473	1.21554	1.0321	0.981419	1.15372
P35831	PTPN12	Tyrosine-protein phosphatase non-receptor type 12	8	0.997218	0.602577	0.807407	0.795138	0.886367	1.56543	0.725729	0.955556	1.12593	0.856055	1.42222	1.08148	0.788402	1.12593	1.08395
P35922	FMR1	Synaptic functional regulator FMR1	4	1.08228	0.429476	1.00255	0.857143	0.995479	1.12373	1.01356	0.889374	0.844614	0.885172	1.02875	0.965429	1.10398	1.06259	1.12082
P35979	RPL12	60S ribosomal protein L12	9	0.982087	1.10965	1.16648	1.02733	0.999482	0.896169	0.947401	1.00257	0.923693	0.968731	0.964876	0.864435	0.943156	0.885283	0.935093
P35980	RPL18	60S ribosomal protein L18	10	0.985987	1.0682	1.04225	0.913677	1.04783	0.906585	0.80568	1.2441	1.05859	0.991592	1.05331	1.01089	1.00168	0.921274	0.875887
P35991	BTK	Tyrosine-protein kinase BTK	3	1.02198	1.01947	0.616679	0.957915	1.03015	2.07881	1.02952	0.715379	1.01301	0.909548	1.35042	1.4101	0.966709	1.25402	0.954093
P36423	TBXAS1	Thromboxane-A synthase	7	2.41071	1.13095	0.367647	1.375	1.11905	1.99118	0.458333	0.379412	1.01765	1.07143	1.51176	1.41471	0.577381	1.08824	1.09412
P36536	SAR1A	GTP-binding protein SAR1a	7	1.02139	1.10926	0.921439	0.888617	1.15581	0.88484	0.899559	0.945417	0.905821	0.876531	0.902824	0.835305	1.07725	0.781196	0.764947
P36552	CPOX	Oxygen-dependent coproporphyrinogen-III oxidase, mitochondrial	20	0.431413	0.575341	1.0545	0.530517	0.517745	1.04749	0.459474	1.02782	1.01809	0.417905	1.02329	0.925825	0.451922	0.90796	0.750339
P36916	GNL1	Guanine nucleotide-binding protein-like 1	13	1.05529	1.10857	0.681959	0.889022	1.05529	0.939127	1.08293	0.969122	0.969563	0.990385	1.00441	0.843846	1.11178	0.846052	1.46493
P36993	PPM1B	Protein phosphatase 1B	12	0.993003	0.780491	1.02915	0.93648	0.989848	0.948973	0.88709	0.978029	0.942516	0.908081	0.967268	0.963501	1.09933	0.927809	0.961169
P37040	POR	NADPH--cytochrome P450 reductase	27	1.00383	1.0127	0.941068	0.939908	0.953909	0.979164	0.995565	0.973991	1.11366	0.986086	0.943292	1.16862	1.16175	0.924776	1.19787
P37804	TAGLN	Transgelin	21	0.853341	0.654787	0.799805	0.789442	0.939456	0.48869	0.915302	0.814032	0.741514	0.71779	1.25452	1.27608	1.20139	1.02161	2.2513
P37889	FBLN2	Fibulin-2	8	0.666667	0.690583	0.905983	0.683109	0.801196	0.880342	0.819133	1.02137	0.79594	0.93423	0.898504	0.942308	1.32287	1.04915	3.4594
P38060	HMGCL	Hydroxymethylglutaryl-CoA lyase, mitochondrial	17	0.8125	1.02199	1.12787	0.916005	0.883092	0.91841	0.793189	1.00186	0.949857	0.927274	0.910458	0.853797	0.842534	0.938181	0.786032
P38647	HSPA9	Stress-70 protein, mitochondrial	56	0.919444	1.14919	1.03224	0.961606	0.989186	1.02233	0.949092	1.10096	1.05512	0.995506	0.997987	1.00363	0.965008	1.01098	0.843247
P39039	MBL1	Mannose-binding protein A	2	1.03826	1.02639	1.38298	1.12401	0.932718	1.15532	1.17282	1.60426	1.03404	1.12797	1.5	1.21064	0.894459	1.7383	1.59362
P39053	DNM1	Dynamin-1	7	1.11445	1.12125	0.982503	0.904816	0.977337	0.897712	1.01303	0.868102	0.682369	0.879887	0.995962	0.987887	1.87252	0.912517	1.84657
P39054	DNM2	Dynamin-2	23	1.01875	0.822818	0.893884	0.924732	0.993084	1.01314	0.952777	0.944148	0.976897	0.973949	0.94421	0.962474	1.08902	0.971434	1.05495
P39061	COL18A1	Collagen alpha-1(XVIII) chain	20	0.730996	0.479709	0.805414	0.556226	0.667923	0.578673	0.877497	0.82181	0.751271	0.694811	1.13765	1.34405	1.25506	1.32295	2.83452
P39447	TJP1	Tight junction protein ZO-1	48	1.12002	0.948194	1.02875	0.999388	1.11525	0.986124	1.0959	1.0691	1.04893	0.985977	1.0998	1.10471	1.05187	0.940541	1.07027
P39655	ALOX12	Polyunsaturated fatty acid lipoxygenase ALOX12	16	2.4363	0.875139	0.360866	1.15471	1.18294	2.70558	0.527775	0.357702	0.977186	1.08601	1.83913	1.28493	0.337145	1.15637	1.0761
P39688	FYN	Tyrosine-protein kinase Fyn	4	1.10194	0.83871	0.941847	0.843871	1.11355	0.996199	1.04387	1.04029	1.12619	1.02194	1.08324	0.933485	0.99871	0.976055	0.939947
P39749	FEN1	Flap endonuclease 1	4	1.08054	0.914989	1.05433	1.08277	1.11857	1.05433	1.29754	1.22614	1.28928	1.40268	1.25551	1.17181	1.36689	1.11307	1.04405
P39876	TIMP3	Metalloproteinase inhibitor 3	7	1.86921	0.808528	0.574212	0.920869	0.824518	1.93358	0.738417	0.626716	0.817625	0.943009	1.34212	1.1885	0.596966	1.27347	1.1744
P40124	CAP1	Adenylyl cyclase-associated protein 1	21	1.49582	0.627267	0.691632	1.0012	0.932433	1.45231	0.84	0.722632	0.883156	0.938092	1.25466	1.07181	0.732476	1.01881	1.21683
P40142	TKT	Transketolase	30	0.968011	1.10737	1.35592	0.905506	0.92714	1.1119	0.850787	0.881682	0.785467	0.836392	1.05023	1.02801	1.02458	0.909176	1.54714
P40224	CXCL12	Stromal cell-derived factor 1	2	1.29644	1.01089	1.02909	1.12099	0.924312	1.24436	1.09748	1.05236	0.84	1.09977	0.917091	1.03782	0.727638	1.01964	1.16218
P40240	CD9	CD9 antigen	4	1.66849	0.594064	0.502749	0.933333	1.19954	1.26041	0.889954	0.807934	0.967793	0.868493	1.76866	1.17832	0.912785	0.883346	1.60487
P40336	VPS26A	Vacuolar protein sorting-associated protein 26A	13	1.3852	0.51534	0.895428	0.954682	1.08703	1.1021	1.41668	1.06766	0.982391	1.1939	1.06889	1.24436	1.13736	1.13747	1.23139
P40630	TFAM	Transcription factor A, mitochondrial	15	1.09875	1.15973	0.933673	1.04354	1.02674	0.954138	1.1526	1.07922	1.08309	1.08087	0.977349	1.04272	1.04116	0.970341	0.778874
P40936	INMT	Indolethylamine N-methyltransferase	6	1.24274	0.858974	1.65204	0.707692	1.06068	1.36707	1.21453	1.3662	1.52737	1.17778	1.34057	1.83884	1.17778	1.71373	1.59687
P41105	RPL28	60S ribosomal protein L28	11	0.894301	1.06795	1.33715	1.01123	1.00578	1.04478	0.81401	1.17817	1.09701	0.868369	0.885128	1.07636	0.942096	1.09635	0.854478
P41216	ACSL1	Long-chain-fatty-acid--CoA ligase 1	47	0.972557	1.06741	1.03879	1.05762	0.988456	1.04319	1.06179	1.07745	1.08785	1.08233	1.04574	1.05952	0.990283	1.03756	0.932515
P41233	ABCA1	Phospholipid-transporting ATPase ABCA1	7	0.740709	0.935177	0.747673	0.831461	0.700086	0.803516	1.08902	1.61324	1.24819	1.29213	1.52637	1.10134	1.36646	1.32265	1.2151
P41241	CSK	Tyrosine-protein kinase CSK	11	1.29291	0.786654	0.8317	0.937119	0.854668	1.40483	0.92172	0.744052	0.954339	0.949631	1.13681	1.183	0.774783	1.06246	1.22673
P41317	MBL2	Mannose-binding protein C	5	0.962842	1.31646	0.972263	1.13271	0.888526	0.807299	0.9412	0.60292	0.979562	1.4753	1.40438	1.19854	1.67538	1.40876	0.805839
P41731	CD63	CD63 antigen	2	0.730627	0.569742	0.41347	0.721771	1.12399	0.547584	0.885609	0.965739	0.857687	0.784502	0.892533	0.677306	1.19631	0.513909	1.09693
P42125	ECI1	Enoyl-CoA delta isomerase 1, mitochondrial	17	1.21527	1.46155	1.23658	1.20993	1.10938	1.24944	1.25185	1.14036	1.20905	1.24753	1.12198	1.37288	1.06632	1.23534	0.986219
P42208	SEPTIN2	Septin-2	21	0.867643	0.875556	1.10305	0.867049	0.862202	1.07163	0.838659	0.96188	0.825413	0.881591	0.983551	0.929417	0.920566	1.10836	1.051
P42225	STAT1	Signal transducer and activator of transcription 1	20	1.2932	0.891044	0.846962	1.02653	1.08377	1.06527	1.12081	1.06257	1.02596	1.01468	1.01785	1.04996	0.973872	0.953188	1.05746
P42227	STAT3	Signal transducer and activator of transcription 3	29	0.96766	0.933294	1.08694	0.938022	0.972558	1.06784	1.07118	1.09949	1.10129	1.03909	1.01424	1.06046	1.10107	1.08673	1.06151
P42230	STAT5A	Signal transducer and activator of transcription 5A	7	0.978011	1.18069	1.3145	0.84608	0.987572	1.19464	0.880497	1.07805	1.04703	0.878107	1.22992	1.10973	0.917782	1.04735	0.814174
P42232	STAT5B	Signal transducer and activator of transcription 5B	8	1.10199	1.05234	1.16884	0.98482	1.08697	1.08923	1.13314	1.00308	1.02706	1.07203	1.01306	1.17016	1.0098	1.17022	0.93947
P42567	EPS15	Epidermal growth factor receptor substrate 15	20	1.05681	0.771093	0.973463	0.945055	1.05047	1.05953	1.038	0.91479	0.861595	0.928478	0.92112	0.843335	1.07618	0.99647	0.900548
P42669	PURA	Transcriptional activator protein Pur-alpha	18	1.0145	0.68985	0.999905	1.15346	1.28706	0.943228	1.09627	1.19155	1.0382	1.07747	0.998294	0.885129	1.14044	1.04521	1.01744
P42703	LIFR	Leukemia inhibitory factor receptor	7	1.3636	1.12301	1.09415	1.40586	0.922594	1.42107	0.842678	1.07572	0.783654	0.938494	0.910256	0.733173	0.669038	1.19992	0.86859
P42859	HTT	Huntingtin	15	1.12002	0.86194	0.872491	1.10075	1.13246	0.928378	1.23134	0.939772	0.967987	1.16791	0.986978	0.947911	1.29104	0.940857	0.963646
P42867	DPAGT1	UDP-N-acetylglucosamine--dolichyl-phosphate N-acetylglucosaminephosphotransferase	4	0.943089	0.279133	0.912409	1.12195	1.01355	0.874453	1.10569	0.938686	0.90219	0.566396	0.581022	0.670073	0.647696	1.09927	0.945985
P42925	PXMP2	Peroxisomal membrane protein 2	7	1.06985	1.14629	1.40314	1.12204	1.0747	1.23132	1.24369	1.42075	1.42789	1.42841	1.19515	1.53689	1.17792	1.2575	1.03189
P42932	CCT8	T-complex protein 1 subunit theta	41	1.03205	0.915385	0.987716	0.982967	0.967741	1.10723	1.00814	0.998541	0.967284	1.0097	1.00908	1.1099	0.936821	0.997324	1.08797
P43023	COX6A2	Cytochrome c oxidase subunit 6A2, mitochondrial	2	1.08757	0.0592402	1.04284	1.14445	1.11397	1.00369	1.16291	1.2729	1.16581	1.17364	1.02474	1.10044	1.19532	1.14143	0.91322
P43024	COX6A1	Cytochrome c oxidase subunit 6A1, mitochondrial	3	1.02988	0.703961	1.18543	0.909659	1.09382	1.29719	1.15288	1.08775	1.26849	1.0417	0.985927	1.27125	1.06324	1.44095	1.13521
P43025	CLEC3B	Tetranectin	4	1.14768	0.83322	1.223	1.0399	1.15894	1.21564	1.06412	1.14411	1.06627	0.99045	1.01999	1.01508	0.885061	1.04663	1.45547
P43274	H1-4	Histone H1.4	3	0.657919	1.8384	2.63192	0.910221	0.887661	0.82267	0.359116	1.34915	0.874431	0.609576	1.18811	0.773065	0.69337	0.936257	0.713156
P43275	H1-1	Histone H1.1	4	1.103	1.15808	1.04501	0.928469	0.672389	0.991045	0.483548	1.02962	0.615155	0.751788	1.35132	0.93961	0.763948	0.904478	1.10287
P43276	H1-5	Histone H1.5	8	1.4036	1.06734	1.52368	0.990924	0.939101	1.02153	0.682038	1.17442	0.70146	0.877178	1.22713	0.972383	0.808374	1.09797	1.03203
P43406	ITGAV	Integrin alpha-V	19	0.904692	0.812653	0.911773	0.892758	0.976949	0.866775	0.972209	1.00841	0.88684	0.939186	0.997197	1.05813	1.11247	1.04013	1.22809
P43883	PLIN2	Perilipin-2	17	1.19496	0.76162	1.15063	1.2705	1.23564	1.09012	0.831181	0.777094	0.889798	0.836346	0.894395	1.0647	1.0276	0.750321	0.833547
P45376	AKR1B1	Aldo-keto reductase family 1 member B1	20	0.919222	1.34134	1.27065	0.958329	0.981332	0.97584	1.00645	1.11078	1.08259	1.04066	0.943647	0.986067	0.865401	1.04586	0.888273
P45377	AKR1B8	Aldose reductase-related protein 2	8	1.08348	1.05452	1.00915	1.02241	1.00785	0.996038	1.02039	1.03197	0.930182	1.11139	0.945484	0.932778	1.02936	1.03143	0.945348
P45481	CREBBP	Histone lysine acetyltransferase CREBBP	4	1.16832	0.941254	0.92	1.10165	1.28779	1.312	1.18152	0.796	1.208	1.16436	1.144	1.332	1.32409	1.184	1.188
P45591	CFL2	Cofilin-2	16	0.864266	1.10664	0.987936	0.904169	0.931161	0.895814	0.824207	0.873391	0.976639	0.949518	0.948376	0.913121	1.08875	0.889505	1.04975
P45700	MAN1A1	Mannosyl-oligosaccharide 1,2-alpha-mannosidase IA	5	0.877551	0.962099	0.925134	1.03207	1.19534	1.03008	0.897959	1.06684	0.924465	0.889213	1.12901	0.89639	0.790087	1.00668	1.125
P45878	FKBP2	Peptidyl-prolyl cis-trans isomerase FKBP2	4	1.09319	0.926523	0.696746	1.00538	0.97491	0.702885	0.910394	0.710866	0.470841	1.07706	0.780847	0.455494	1.00179	0.799877	0.469613
P45952	ACADM	Medium-chain specific acyl-CoA dehydrogenase, mitochondrial	33	0.88338	1.17234	0.996362	0.999492	0.97739	0.902542	0.949189	0.952807	0.95892	0.998127	0.921312	0.956811	0.934807	0.871877	0.707658
P46061	RANGAP1	Ran GTPase-activating protein 1	15	0.933964	1.1275	0.877517	0.967516	1.05872	1.02666	0.985207	0.983221	0.92431	0.95623	0.990492	0.888516	1.12506	0.975764	0.879754
P46096	SYT1	Synaptotagmin-1	4	1.01136	0.298128	1.0252	0.85762	1.1992	0.957062	1.27005	0.91022	0.92264	0.877674	1.24273	1.12952	1.75602	0.918737	1.37935
P46412	GPX3	Glutathione peroxidase 3	8	0.843845	1.03484	0.937761	0.892138	0.805273	0.9186	0.94393	0.885031	0.867598	0.904425	0.946694	1.05129	1.20383	1.17937	1.20761
P46414	CDKN1B	Cyclin-dependent kinase inhibitor 1B	6	0.945718	1.07238	1.4734	0.942099	1.36188	1.33511	1.13631	1.56206	1.46631	0.910736	1.40071	1.33688	1.20386	1.19858	1.41312
P46460	NSF	Vesicle-fusing ATPase	35	0.943981	0.981438	0.842357	0.925531	0.930088	0.943033	0.899967	1.01677	0.968352	0.906969	1.04499	0.938329	1.05191	0.931144	1.1041
P46467	VPS4B	Vacuolar protein sorting-associated protein 4B	10	0.991685	0.740975	0.824104	0.986801	0.972481	1.00229	1.0658	1.04309	0.946476	0.995248	1.06752	1.06907	1.04191	0.841131	1.07137
P46471	PSMC2	26S proteasome regulatory subunit 7	32	1.00111	1.14091	0.90912	0.973206	0.98009	0.976333	0.966111	0.958542	1.01323	0.979613	0.930796	1.08266	1.03039	0.956198	1.08642
P46638	RAB11B	Ras-related protein Rab-11B	2	1.26763	0.870664	0.90494	1.02761	1.03881	1.14831	1.17505	0.879113	1.01167	1.19414	0.941924	1.2031	1.07439	1.01069	1.04575
P46656	FDX1	Adrenodoxin, mitochondrial	4	1.00435	0.121739	0.881241	1.48696	0.869565	1.07262	1.38696	0.965204	1.08396	0.456522	0.880484	0.813918	0.282609	0.810893	1.30333
P46664	ADSS2	Adenylosuccinate synthetase isozyme 2	10	1.13707	1.03193	0.837072	1.23676	1.09034	1.16529	1.14486	0.883707	0.881936	0.970405	1.08264	0.90673	0.995327	1.07792	1.48465
P46735	MYO1B	Unconventional myosin-Ib	27	1.02459	0.691018	0.721583	0.906033	0.993952	0.849946	0.986757	0.878727	0.910888	0.945525	0.958167	0.888399	0.981341	0.840509	0.922532
P46737	BRCC3	Lys-63-specific deubiquitinase BRCC36	6	1.07849	0.491347	1.03679	0.930779	1.0309	1.31707	1.2398	1.08077	1.16194	0.9178	1.14274	0.940024	0.778739	1.16753	1.47421
P46935	NEDD4	E3 ubiquitin-protein ligase NEDD4	38	1.01277	0.915694	1.03708	0.948804	1.00711	1.02412	1.00243	1.03106	0.971726	0.988328	1.01151	1.07857	1.00549	1.05426	1.0357
P46938	YAP1	Transcriptional coactivator YAP1	10	0.953221	0.967974	0.660048	0.93127	1.17524	0.89651	0.934869	1.12274	0.998797	0.938827	0.93923	1.05656	1.18208	0.648616	1.11733
P46978	STT3A	Dolichyl-diphosphooligosaccharide--protein glycosyltransferase subunit STT3A	10	1.0221	0.714077	0.981424	0.958882	1.02092	0.96001	0.944835	0.943627	0.986713	0.969418	0.992647	0.923633	1.09482	0.928148	1.03728
P47199	CRYZ	Quinone oxidoreductase	13	1.01846	1.1102	1.67469	1.02802	0.983243	1.27129	1.02244	1.10214	0.958672	1.06362	0.865387	1.04664	1.05254	1.58096	0.84797
P47713	PLA2G4A	Cytosolic phospholipase A2	5	0.792691	0.852492	0.972152	0.584053	0.718937	1.66329	0.550831	0.686076	0.947468	0.593355	1.15127	0.912658	0.744186	1.28291	1.48228
P47738	ALDH2	Aldehyde dehydrogenase, mitochondrial	30	0.933254	1.50161	1.02317	0.991006	0.978245	0.979278	0.894358	1.02984	0.964112	0.948809	1.04698	1.01171	0.907648	0.906801	0.879679
P47739	ALDH3A1	Aldehyde dehydrogenase, dimeric NADP-preferring	6	1.0514	3.05452	1.56745	1.15109	1.17368	1.13793	1.04907	1.0248	0.964912	1.03037	0.875378	0.977616	1.41199	1.21839	0.749546
P47740	ALDH3A2	Aldehyde dehydrogenase family 3 member A2	14	0.96753	1.52738	0.930945	1.01884	0.884711	0.971718	1.00112	1.04368	0.969754	1.17582	1.03032	1.08045	1.16131	1.00676	1.03135
P47753	CAPZA1	F-actin-capping protein subunit alpha-1	9	1.03486	1.11492	0.910737	0.998782	0.96484	1.03512	1.02709	1.12676	1.03731	1.04444	1.14139	1.06786	1.0414	0.993232	1.06933
P47754	CAPZA2	F-actin-capping protein subunit alpha-2	7	1.11243	1.0614	0.987316	0.992406	1.05158	1.18903	1.14419	1.12889	1.27946	1.05575	1.02823	1.13584	0.933136	0.87766	1.3302
P47757	CAPZB	F-actin-capping protein subunit beta	15	0.996181	1.17697	0.961486	0.983958	1.07079	1.07302	1.0811	1.02785	1.06381	1.01681	0.996043	1.05394	1.04762	1.05584	1.07302
P47758	SRPRB	Signal recognition particle receptor subunit beta	14	1.20617	0.829746	0.724917	1.15734	1.0573	0.828057	1.19519	0.949068	0.936814	1.10999	0.931325	0.949962	1.02093	0.739341	0.858948
P47791	GSR	Glutathione reductase, mitochondrial	19	1.01112	0.68892	1.05522	0.986915	0.937531	1.07815	1.08167	1.16027	1.157	0.932817	1.0737	0.94759	0.816321	1.03884	1.23608
P47802	MTX1	Metaxin-1	17	0.845018	1.68245	1.11416	0.974192	0.893042	1.15025	0.995743	1.24143	1.3138	1.01583	1.05958	1.18069	0.930823	1.14103	1.1864
P47809	MAP2K4	Dual specificity mitogen-activated protein kinase kinase 4	11	0.921457	0.650541	1.05629	1.05464	1.02817	1.13389	0.934263	0.920895	1.05284	1.08793	0.877364	1.07625	1.18782	1.06304	1.08391
P47811	MAPK14	Mitogen-activated protein kinase 14	12	1.24417	0.511442	1.0142	0.985751	1.16429	1.12891	1.09262	0.96823	1.03284	1.12284	0.960593	1.04353	0.939119	0.979685	0.823736
P47856	GFPT1	Glutamine--fructose-6-phosphate aminotransferase [isomerizing] 1	7	0.935285	0.793186	0.939681	0.875193	0.946927	1.0284	1.07293	0.880173	0.908034	0.878959	0.989451	0.986746	1.10392	0.932919	1.00162
P47857	PFKM	ATP-dependent 6-phosphofructokinase, muscle type	36	1.0153	1.02233	0.967175	1.00469	0.939925	1.00295	0.959318	0.910206	0.98894	1.01422	0.915195	0.988059	0.828847	0.949812	0.845807
P47911	RPL6	60S ribosomal protein L6	19	1.10855	1.20656	1.26952	1.22034	0.934223	1.14034	0.922003	0.95324	0.933064	1.11522	1.08687	1.19754	0.965147	1.24128	0.992108
P47915	RPL29	60S ribosomal protein L29	5	1.07512	1.2811	2.55948	1.11551	1.12278	1.28322	0.570275	1.12418	0.819172	1.05654	1.05316	1.08932	0.920032	1.44924	0.903704
P47934	CRAT	Carnitine O-acetyltransferase	37	0.841539	0.764323	0.809338	0.966457	0.906111	0.787052	0.918584	0.930591	0.954554	0.975781	0.877984	0.908335	0.843866	0.806827	0.681708
P47941	CRKL	Crk-like protein	18	1.00281	0.797823	1.05864	0.952821	1.0597	0.942594	0.977523	0.970721	0.982153	1.02084	0.836829	0.829673	1.0329	1.01744	0.770458
P47955	RPLP1	60S acidic ribosomal protein P1	3	0.879008	1.0248	1.05598	1.01573	0.983666	1.50227	1.00121	0.803328	1.00756	0.943739	1.11195	1.06354	0.886267	1.31619	1.51135
P47962	RPL5	60S ribosomal protein L5	16	1.09775	0.987527	0.963236	1.14615	1.1048	1.04362	1.0381	1.03016	1.05773	1.10507	1.04893	1.07456	1.14425	1.07521	1.09709
P47963	RPL13	60S ribosomal protein L13	10	0.959705	1.00898	1.13938	1.02579	0.961087	1.06111	0.953719	0.980686	0.876333	0.998849	1.01859	1.04886	1.00138	1.00014	0.949409
P47964	RPL36	60S ribosomal protein L36	3	1.09392	0.685083	1.5138	1.30387	1.23481	1.76467	1.46133	1.464	1.53061	0.947514	1.45512	1.70124	0.582873	1.62004	1.59975
P47968	RPIA	Ribose-5-phosphate isomerase	7	1.16765	1.15483	1.09136	1.2643	1.27515	1.00269	1.03008	1.04332	0.889787	1.09369	1.21975	0.894949	1.06164	1.09495	0.922559
P48024	EIF1	Eukaryotic translation initiation factor 1	9	1.19769	0.714717	0.889706	1.13509	1.09198	0.824324	1.35393	0.989467	0.997218	1.07496	1.11486	0.896264	0.998627	0.997417	1.19694
P48025	SYK	Tyrosine-protein kinase SYK	16	0.961301	0.825201	0.745663	0.920359	0.861843	1.26669	0.702374	0.79653	0.983534	0.827631	1.14231	1.07762	0.896055	1.04969	1.21552
P48036	ANXA5	Annexin A5	29	1.02515	1.85181	1.38556	0.955503	1.02647	1.09844	1.07827	0.966295	0.973326	1.03348	0.951232	1.02461	1.14976	1.32876	1.21836
P48193	EPB41	Protein 4.1	26	0.985923	1.0173	0.835937	1.13478	1.07071	1.22829	0.867944	0.945798	0.955065	0.849507	1.22153	0.945332	1.03746	1.24653	1.23103
P48410	ABCD1	ATP-binding cassette sub-family D member 1	12	0.995601	1.07549	0.7864	1.73342	1.13215	0.776529	1.11314	1.03921	0.721963	1.08059	0.873595	0.831368	1.06387	0.868933	0.895805
P48428	TBCA	Tubulin-specific chaperone A	10	1.32463	0.766175	0.722702	1.10613	1.06527	1.05349	1.14586	1.06877	0.96771	1.1328	1.18634	1.21518	1.06016	0.811437	1.46216
P48453	PPP3CB	Serine/threonine-protein phosphatase 2B catalytic subunit beta isoform	4	1.02793	1.21508	0.764614	0.980447	1.10335	0.724864	1.04749	0.739673	0.922058	1.18715	0.724084	0.855027	1.2933	0.773967	0.699143
P48455	PPP3CC	Serine/threonine-protein phosphatase 2B catalytic subunit gamma isoform	3	1.00775	1.08333	1.01723	0.908915	0.916667	1	0.992248	0.996374	0.923844	1.00581	0.990934	1.02901	1.03101	0.905712	0.778785
P48545	KCNJ5	G protein-activated inward rectifier potassium channel 4	5	1.30279	1.46614	0.902588	1.43028	1.35857	0.852657	1.2749	0.928779	0.988972	1.02789	0.948078	0.902129	1.50199	0.826773	0.758156
P48678	LMNA	Prelamin-A/C	63	1.00242	0.926151	1.05953	0.949158	0.99632	0.968056	1.03995	1.01896	0.956367	1.02844	0.990269	1.03874	1.23562	1.13506	1.25646
P48722	HSPA4L	Heat shock 70 kDa protein 4L	41	0.902923	0.911944	0.896147	0.883367	0.955594	0.997814	0.900221	1.05231	1.02857	0.891146	0.970161	0.908499	1.00767	0.972448	1.11499
P48725	PCNT	Pericentrin	27	1.02806	1.00102	0.957219	0.944642	1.03885	0.927193	1.05675	1.02348	0.975505	1.05612	1.02935	1.0105	1.1243	0.995033	0.914889
P48758	CBR1	Carbonyl reductase [NADPH] 1	18	0.921251	1.08546	1.2123	0.983235	1.09243	0.938906	0.976801	1.04698	0.974043	1.0667	1.04935	0.997236	0.971092	0.998125	0.856099
P48771	COX7A2	Cytochrome c oxidase subunit 7A2, mitochondrial	2	0.984092	0.901076	0.94515	1.0139	0.977943	0.886923	1.05327	1.0409	0.990381	1.03302	0.861958	0.973787	1.20834	0.928923	0.936412
P48774	GSTM5	Glutathione S-transferase Mu 5	17	1.16876	0.650861	1.08969	0.974173	1.14048	1.19119	1.40913	1.18617	1.36404	1.0619	1.21253	1.30194	1.02706	1.04647	1.33918
P48787	TNNI3	Troponin I, cardiac muscle	21	0.954729	1.17335	0.98262	0.974248	1.12733	0.883083	0.999116	1.10423	1.06909	1.01653	0.988651	0.904521	1.11433	0.897888	0.8029
P48962	SLC25A4	ADP/ATP translocase 1	19	1.02978	1.33989	1.17759	1.0783	0.961327	1.13659	1.12103	0.984097	1.11845	1.10916	1.03474	1.11099	0.90834	1.10506	0.957937
P48999	ALOX5	Polyunsaturated fatty acid 5-lipoxygenase	13	1.37899	1.19254	1.35647	1.12054	1	1.41415	1.05206	0.98055	1.08015	1.02369	1.02884	1.18243	0.775797	1.03555	0.741784
P49117	NR2C2	Nuclear receptor subfamily 2 group C member 2	2	1.04013	1.43813	1.34439	0.936455	1.01338	1.15306	1.12375	1.10459	0.877551	1.04013	0.897959	1.15816	0.852843	1.24745	1.00765
P49138	MAPKAPK2	MAP kinase-activated protein kinase 2	13	1.01131	0.888573	0.925595	1.01692	1.05275	1.04851	0.99913	1.08688	1.00243	1.0446	1.01135	0.96466	0.885567	0.918839	0.882373
P49182	SERPIND1	Heparin cofactor 2	10	1.14635	1.05106	1.09932	1.14732	1.04569	0.894543	0.969949	0.826636	0.916652	0.878329	0.926303	0.894192	0.900806	1.02983	0.836813
P49222	EPB42	Protein 4.2	12	0.882599	1.15545	0.585963	1.3406	1.03619	1.26135	0.752668	0.611102	0.711152	0.64826	1.40155	0.694449	1.03619	1.46162	1.5367
P49312	HNRNPA1	Heterogeneous nuclear ribonucleoprotein A1	10	0.974647	0.86833	1.02743	1.02208	0.913924	0.936275	0.991822	0.737093	0.787357	0.83807	1.08468	0.836769	0.874463	0.94718	1.00767
P49442	INPP1	Inositol polyphosphate 1-phosphatase	16	0.968536	1.02583	0.977456	0.927767	0.943928	0.903103	0.954579	0.818495	0.883211	0.989961	0.868093	0.882592	1.08876	0.926797	0.917956
P49443	PPM1A	Protein phosphatase 1A	13	1.02534	1.05671	1.12178	1.02319	1.1261	1.10046	0.958293	1.11671	1.00656	0.95381	1.07006	1.01833	1.01598	0.965569	0.989715
P49446	PTPRE	Receptor-type tyrosine-protein phosphatase epsilon	1	1.32514	0.596821	0.484479	0.966763	1.08526	1.06319	1.18497	0.939024	1.14191	1.09971	1.15965	1.40133	0.952312	0.807095	1.65078
P49586	PCYT1A	Choline-phosphate cytidylyltransferase A	13	1.03007	0.612338	1.00406	1.07444	1.05381	1.00443	1.0478	0.978032	0.949788	1.03297	1.04043	0.953849	1.05879	0.989108	0.803212
P49615	CDK5	Cyclin-dependent-like kinase 5	10	1.05431	0.460552	1.11428	0.962733	1.06039	1.32476	1.12673	1.25732	1.34131	1.00225	1.33138	1.36752	0.983613	1.13489	1.32756
P49710	HCLS1	Hematopoietic lineage cell-specific protein	9	1.13303	0.578682	0.825421	1.21653	1.00797	1.30235	0.964331	0.881226	0.92004	1.04658	1.09662	1.06413	1.08351	1.14859	1.18941
P49722	PSMA2	Proteasome subunit alpha type-2	11	1.20746	1.22137	1.30202	1.10977	0.987925	0.88648	1.13209	0.656429	0.719663	1.22393	0.629329	0.85667	1.14636	1.24872	0.502258
P49813	TMOD1	Tropomodulin-1	22	1.01832	1.26098	1.52068	0.993502	1.15565	0.895604	1.03291	1.04172	1.0134	0.958593	0.935545	0.904088	1.05505	1.20236	0.88217
P49817	CAV1	Caveolin-1	9	1.14764	0.91114	1.08273	1.02231	1.04239	1.08422	1.24119	1.16887	1.06856	1.17941	1.16135	1.33371	1.19965	1.23367	1.28763
P49935	CTSH	Pro-cathepsin H	8	0.959476	1.01216	0.928004	0.855066	1.01669	0.944653	0.889392	0.964602	0.810859	0.848391	0.902655	0.892305	0.992849	1.0003	1.32728
P49962	SRP9	Signal recognition particle 9 kDa protein	4	0.95389		1.32401	0.945245	1.21614	1.44148	0.801153	1.21127	1.4105	0.855908	1.23365	0.873494	1.00288	1.21343	1.97504
P50096	IMPDH1	Inosine-5'-monophosphate dehydrogenase 1	5	1.19792	1.89583	0.837512	1.35938	0.734375	1.03203	0.755208	1.05989	0.91597	0.713542	1.08078	0.948004	1.15625	1.02739	0.968431
P50136	BCKDHA	2-oxoisovalerate dehydrogenase subunit alpha, mitochondrial	29	1.07585	1.10573	1.36547	1.17348	1.1051	1.07734	1.19189	1.27329	1.23514	1.11382	1.22647	1.23979	0.941846	1.11757	0.824998
P50171	HSD17B8	Estradiol 17-beta-dehydrogenase 8	11	1.00889	1.15015	1.05949	1.13881	1.06341	0.974747	1.09576	1.13328	0.987074	1.10697	1.05812	0.984848	0.962366	0.944872	0.777093
P50172	HSD11B1	Corticosteroid 11-beta-dehydrogenase isozyme 1	7	1.00635	0.993652	0.94922	0.803211	1.06833	0.771184	1.20874	1.20832	0.807586	0.908514	1.21872	0.98654	1.29425	0.84766	1.06638
P50247	AHCY	Adenosylhomocysteinase	26	1.2	0.884209	0.827872	0.962646	1.05123	0.93123	1.15479	0.956977	0.965278	0.995877	1.02298	0.96791	1.01957	0.908858	1.17861
P50285	FMO1	Dimethylaniline monooxygenase [N-oxide-forming] 1	16	0.910132	0.808811	1.05796	0.938106	0.923128	1.06955	0.99174	1.12597	0.966383	1.01443	0.982612	1.15958	1.11883	1.03709	1.15495
P50295	NAT2	Arylamine N-acetyltransferase 2	8	1.03783	1.14421	0.968796	1.15839	1.14421	1.08172	1.14539	0.964339	0.895988	1.01418	1.2526	0.784547	1.05556	1.00594	1.22288
P50396	GDI1	Rab GDP dissociation inhibitor alpha	23	1.18079	0.649684	0.98255	0.998918	1.0486	1.05275	1.13228	0.963853	1.0532	0.96312	0.98614	1.07459	0.96294	0.956324	1.12759
P50427	STS	Steryl-sulfatase	6	1.08902	1.16159	1.06861	0.938558	1.09821	0.993997	1.18916	1.006	0.844768	1.06628	1.00772	1.05746	1.31592	1.12693	0.897084
P50428	ARSA	Arylsulfatase A	4	0.842853	0.899379	0.89094	0.833679	0.940811	1.04821	1.03759	1.01983	1.14325	0.818881	1.09915	0.990769	1.23883	1.10838	1.22838
P50429	ARSB	Arylsulfatase B	3	1.02184	0.963046	1.05984	1.03639	0.984323	0.960106	0.99832	0.964761	0.902261	0.928891	0.974734	0.976064	1.03975	0.830452	1.19415
P50431	SHMT1	Serine hydroxymethyltransferase, cytosolic	9	0.839947	0.842923	0.782334	0.752646	0.899471	0.939012	0.794974	0.910095	1.1367	0.904101	0.776551	0.701893	0.963624	0.708728	1.03628
P50462	CSRP3	Cysteine and glycine-rich protein 3	18	0.920454	0.564236	1.09912	0.826362	1.08256	0.845289	0.93681	0.887761	0.886799	0.7708	0.79022	0.647013	0.983289	0.899921	1.23804
P50516	ATP6V1A	V-type proton ATPase catalytic subunit A	30	0.927336	0.766713	0.92152	0.975156	0.834948	1.07628	0.914464	0.951989	1.04716	1.02851	1.08146	1.15263	1.09017	0.95206	1.23906
P50518	ATP6V1E1	V-type proton ATPase subunit E 1	14	1.05735	0.592429	0.794938	0.969171	0.980279	1.0117	0.990933	0.990067	0.99306	0.99252	1.05974	1.09865	1.11912	0.893591	1.17445
P50543	S100A11	Protein S100-A11	5	0.669285	0.667321	1.31012	0.84564	0.79458	0.887504	0.881383	0.977501	0.780784	0.530244	0.994831	0.758285	0.503928	0.98571	1.41259
P50544	ACADVL	Very long-chain specific acyl-CoA dehydrogenase, mitochondrial	52	0.958775	0.948763	1.01748	1.01696	1.01001	1.00799	1.0468	1.11455	1.16828	1.03551	1.0211	1.05894	0.958044	0.966349	0.884866
P50580	PA2G4	Proliferation-associated protein 2G4	22	0.954801	0.807049	1.28852	0.950807	1.02593	1.05979	0.91863	0.918775	0.901731	0.861161	1.0209	0.795279	0.918803	0.86609	1.103
P50608	FMOD	Fibromodulin	11	0.769847	0.563042	1.02547	0.735957	0.979453	0.912637	0.978652	1.05268	0.840818	1.02935	0.850604	1.07571	1.1453	1.37781	1.74208
P50752	TNNT2	Troponin T, cardiac muscle	25	1.10977	1.13576	1.14168	1.09759	1.03172	1.07168	1.13529	1.13377	1.11353	1.23102	1.08086	1.20932	1.1104	1.1326	1.03389
P51125	CAST	Calpastatin	27	0.904008	0.910884	0.861909	0.915281	1.01798	0.862522	0.866806	0.875936	0.902901	0.892058	0.919447	0.82371	1.11927	0.816288	0.914068
P51150	RAB7A	Ras-related protein Rab-7a	21	1.04776	0.90163	0.913848	1.03814	1.12323	0.970037	1.00864	0.937095	0.981835	1.04002	0.964605	0.93067	1.06055	0.834355	0.925063
P51163	UROS	Uroporphyrinogen-III synthase	8	0.841186	1.02762	1.10075	1.08976	0.987409	0.601456	0.949634	1.10287	0.9845	1.06864	1.07398	0.963128	1.08367	1.2271	0.807421
P51174	ACADL	Long-chain specific acyl-CoA dehydrogenase, mitochondrial	26	1.02054	1.05246	1.00479	1.11445	0.97176	1.16321	1.063	1.01963	1.08322	1.09817	0.984806	1.21394	1.01287	1.14098	0.967716
P51175	PPOX	Protoporphyrinogen oxidase	14	1.08153	0.950253	0.966674	0.956241	0.894979	1.19373	1.06195	1.1142	1.22773	1.13842	1.12908	1.34437	1.09926	1.2084	1.22995
P51410	RPL9	60S ribosomal protein L9	11	0.876927	1.02915	1.17239	0.996538	1.00335	0.911843	1.00447	0.915425	0.903524	0.911436	0.866898	1.0052	0.958343	0.958752	0.786482
P51432	PLCB3	1-phosphatidylinositol 4,5-bisphosphate phosphodiesterase beta-3	13	1.07834	1.07539	0.806751	1.03067	0.970806	0.950668	1.01035	0.915059	0.999258	1.09719	1.06714	0.944362	1.00998	0.765579	0.965875
P51642	CNTF	Ciliary neurotrophic factor	1	1.05534	1.07708	1.61813	1.00593	1.3913	1.42308	1.16601	1.42582	1.73626	0.918972	1.21703	1.49451	1.6087	1.71978	1.57967
P51655	GPC4	Glypican-4	7	1.22652	0.702903	1.00966	1.05521	1.2066	0.896591	1.31303	1.15795	1.16591	1.17587	0.978409	1.03636	1.3119	1.13409	1.1875
P51660	HSD17B4	Peroxisomal multifunctional enzyme type 2	31	0.961946	0.818251	1.08422	0.931166	0.90918	1.05085	1.12887	1.0963	1.1366	1.12019	1.03123	1.13393	0.945931	1.12326	0.929663
P51667	MYL2	Myosin regulatory light chain 2, ventricular/cardiac muscle isoform	22	0.873439	1.03267	0.855309	0.923058	1.01781	0.791187	0.952727	0.913297	1.01343	0.97661	0.92455	0.839974	0.958692	0.799037	0.780803
P51807	DYNLT1	Dynein light chain Tctex-type 1	2	1.19556	0.871111	1.02482	1.27111	0.874074	1.24494	0.874074	0.767472	0.805356	0.84	0.808622	0.756368	0.742222	0.831483	0.821032
P51830	ADCY9	Adenylate cyclase type 9	6	1.23574	0.963964	0.907514	1.28378	1.02252	1.13439	1.11411	1.09682	1.08526	1.26276	1.26012	1.18208	1.02553	1.21243	0.940751
P51855	GSS	Glutathione synthetase	15	0.839063	0.722788	0.976013	0.82316	0.982097	0.907981	0.914675	0.995932	1.03928	0.902771	1.04433	1.0014	0.979335	0.929163	0.960443
P51859	HDGF	Hepatoma-derived growth factor	9	0.901508	0.959237	0.89197	1.0033	1.12606	0.939242	0.985273	1.05008	1.03356	0.985745	1.11568	0.909242	0.990104	0.975682	1.30068
P51863	ATP6V0D1	V-type proton ATPase subunit d 1	8	1.3603	0.823006	1.25116	1.11876	1.23006	1.44541	1.36001	1.17032	1.25558	1.23695	1.13473	1.30062	1.55508	1.47718	1.69093
P51881	SLC25A5	ADP/ATP translocase 2	13	0.915026	1.08704	0.971619	0.930213	0.977508	1.12988	0.991622	1.08041	1.13366	0.929677	0.982611	1.01924	0.925178	1.08366	1.09118
P51885	LUM	Lumican	14	0.796164	0.827967	1.06839	0.835939	0.914648	0.914759	0.871816	0.929155	0.850947	0.821278	1.05227	1.03026	1.15153	1.17301	1.49731
P51910	APOD	Apolipoprotein D	2	0.947996	0.878817	0.673842	0.988073	0.834924	0.982387	1.05868	1.04958	0.755382	1.08588	1.13633	0.905414	1.21231	1.24266	1.12851
P51912	SLC1A5	Neutral amino acid transporter B(0)	2	0.587473	0.963283	1.46229	0.615551	1.1879	0.900243	0.658747	0.875912	0.922141	0.390929	0.722628	0.76399	1.03672	0.751825	0.934307
P52196	TST	Thiosulfate sulfurtransferase	14	1.18287	0.977465	1.12972	1.01003	0.974423	1.17803	1.1573	1.1681	1.14492	1.24034	1.11297	1.3845	1.04349	1.17141	1.01811
P52293	KPNA2	Importin subunit alpha-1	8	0.862616	0.852167	0.980185	0.996517	0.995743	0.871417	0.906734	0.85371	0.86973	0.893963	0.848651	0.87226	0.919505	0.826728	0.74199
P52332	JAK1	Tyrosine-protein kinase JAK1	15	0.940129	1.04486	1.01089	0.91209	0.984826	0.946694	1.03629	0.970528	0.993209	0.958766	1.0214	1.10021	1.0348	1.15748	0.887622
P52430	PON1	Serum paraoxonase/arylesterase 1	9	1.13169	0.48782	0.862443	1.37072	1.26153	1.19508	0.811797	0.996536	0.914494	0.878076	1.01568	1.08368	0.747991	0.985779	1.03756
P52479	USP10	Ubiquitin carboxyl-terminal hydrolase 10	13	0.947029	0.88649	0.932613	1.03405	1.05364	1.02628	1.03249	0.957118	1.05094	1.01981	0.993713	1.04498	1.01046	0.916653	0.802999
P52480	PKM	Pyruvate kinase PKM	46	1.00454	1.14731	1.19642	1.02421	0.977373	1.07063	1.01994	1.0413	1.04612	1.01543	1.04503	1.05807	0.86785	1.04306	0.960131
P52503	NDUFS6	NADH dehydrogenase [ubiquinone] iron-sulfur protein 6, mitochondrial	6	0.866999	0.631566	1.0302	0.950262	0.939706	0.915283	0.873586	0.959469	0.994199	0.872657	0.910832	0.733609	0.769718	0.892315	0.834936
P52623	UCK1	Uridine-cytidine kinase 1	4	0.878338	0.978239	0.819605	0.783383	0.875371	1.01565	0.792285	1.18534	1.05848	0.710188	1.02554	0.877265	0.993076	0.682043	1.00494
P52633	STAT6	Signal transducer and transcription activator 6	14	1.03699	0.952203	1.00552	0.967997	0.948047	0.980679	1.00416	0.942038	0.963159	1.11347	0.99772	1.045	1.07398	0.982719	1.0102
P52760	RIDA	2-iminobutanoate/2-iminopropanoate deaminase	9	2.16252	1.5257	0.888464	1.3267	1.42565	2.13482	1.09397	0.880473	1.33287	1.42289	1.59277	1.43989	0.997236	1.37665	1.29465
P52795	EFNB1	Ephrin-B1	5	0.959523	0.813757	0.863046	0.878321	0.993792	0.984407	1.03328	1.12084	1.03664	0.958282	1.07562	1.04938	0.967221	0.93685	0.878119
P52825	CPT2	Carnitine O-palmitoyltransferase 2, mitochondrial	46	0.929412	0.595135	1.05756	1.09748	0.955675	1.03903	0.981227	1.00686	1.04521	1.01233	0.972145	1.0766	0.872364	0.958229	0.8508
P52840	SULT1A1	Sulfotransferase 1A1	11	1.00422	0.553379	0.968944	0.812596	0.768049	1.18075	1.24002	1.01615	1.26801	1.21083	1.10311	1.11491	0.997312	1.41398	1.32298
P52912	TIA1	Nucleolysin TIA-1	1	1.22328	1.24224	0.968314	1.39224	1.15517	1.25856	1.00172	3.59823	1.14195	1.32931	1.23701	1.04943	1.05172	1.08492	0.773131
P53026	RPL10A	60S ribosomal protein L10a	9	1.18944	1.13125	1.04689	1.13957	1.09056	0.941124	0.947499	0.910561	0.914743	1.09538	0.875573	0.900748	1.10194	0.956889	0.794981
P53395	DBT	Lipoamide acyltransferase component of branched-chain alpha-keto acid dehydrogenase complex, mitochondrial	32	0.804811	1.37489	1.0791	0.96913	0.952284	0.922676	0.884468	1.13896	0.971296	0.965093	1.06546	0.958157	0.923802	0.890717	0.666647
P53612	RABGGTB	Geranylgeranyl transferase type-2 subunit beta	5	1.57301	0.856868	0.654741	1.08213	1.32229	0.745379	1.44909	0.594514	0.642815	1.16811	0.632081	0.827072	1.18876	0.630292	0.657722
P53657	PKLR	Pyruvate kinase PKLR	6	0.993304	1.54241	0.509787	1.51071	1.11027	1.38619	0.829018	0.602069	0.666667	0.742857	1.49748	0.669463	1.01964	1.4382	1.3585
P53702	HCCS	Cytochrome c-type heme lyase	15	1.3216	0.9796	1.21045	1.07507	1.19867	1.18525	1.3032	1.23131	1.42235	1.24627	1.10512	1.2974	1.17493	1.22346	0.890128
P53810	PITPNA	Phosphatidylinositol transfer protein alpha isoform	16	1.29773	0.744778	0.860332	0.954926	1.10346	1.04525	1.22399	0.990444	1.12055	1.0114	1.06592	1.15447	1.04415	0.976574	1.23401
P53811	PITPNB	Phosphatidylinositol transfer protein beta isoform	11	0.987994	0.877272	0.979715	0.926963	1.11056	0.887731	0.949975	0.939005	1.071	0.954477	0.925482	0.937315	1.02568	0.937879	0.812509
P53986	SLC16A1	Monocarboxylate transporter 1	14	1.46151	0.934284	0.663648	1.15695	1.31057	0.803704	1.40309	0.99454	1.07567	1.24979	1.08359	0.931019	1.2232	0.653911	1.05874
P53994	RAB2A	Ras-related protein Rab-2A	11	1.10606	0.815277	1.01293	1.07392	1.10641	1.055	1.11414	1.00154	1.02914	1.15277	0.993151	1.10183	1.24302	0.971974	1.05808
P53995	ANAPC1	Anaphase-promoting complex subunit 1	12	0.809569	1.08198	1.05261	0.874003	0.904944	1.01981	0.816906	0.946411	0.961676	0.926316	1.06658	0.996752	1.11866	1.08379	0.980838
P54071	IDH2	Isocitrate dehydrogenase [NADP], mitochondrial	35	1.06186	1.24834	1.09219	1.11127	1.05336	1.03891	1.11948	1.0799	1.02515	1.14081	1.01823	0.999048	1.0372	0.967047	0.840006
P54103	DNAJC2	DnaJ homolog subfamily C member 2	4	0.856034	0.949894	0.83645	0.877205	1.12773	0.870998	0.865914	0.895087	0.852298	0.776288	0.962282	0.840887	1.04728	0.845008	0.848177
P54116	STOM	Stomatin	10	1.04312	1.07179	1.06351	1.01033	1.09498	1.07389	1.01876	1.07321	1.15481	1.01033	1.08374	1.05603	0.979338	1.02107	0.915038
P54227	STMN1	Stathmin	7	0.847434	1.1276	0.829784	1.08599	0.847434	1.0663	0.937587	0.9854	0.880453	0.866852	1.04466	0.883717	1.14008	1.11199	0.972003
P54265	DMPK	Myotonin-protein kinase	9	0.921626	0.853294	0.968544	0.963262	1.09576	1.00629	0.910605	1.10995	1.05542	0.919667	1.04973	1.05542	1.03747	0.965249	0.927801
P54310	LIPE	Hormone-sensitive lipase	18	1.00253	1.19772	1.38476	0.904511	0.977234	1.03189	1.05354	1.00701	1.01297	0.944351	1.30565	1.19404	1.10392	1.00815	1.20657
P54320	ELN	Elastin	7	0.902709	0.746525	1.18396	0.614605	0.863133	0.854899	0.665724	1.09012	0.752377	0.669258	1.29392	1.11038	0.743934	1.35263	2.15172
P54726	RAD23A	UV excision repair protein RAD23 homolog A	8	1.34016	0.364123	1.03523	1.21522	1.19474	1.00288	1.37203	1.16463	1.07405	1.09609	1.38462	1.04529	0.901815	0.963336	1.53271
P54728	RAD23B	UV excision repair protein RAD23 homolog B	10	0.947072	2.0289	1.22304	1.05843	0.947072	0.989597	0.959585	1.02803	0.876327	1.13201	0.879087	0.936412	1.30355	1.13025	0.921019
P54729	NUB1	NEDD8 ultimate buster 1	13	0.983038	1.04814	1.04667	0.977301	0.965328	0.972714	0.994512	1.02058	0.957635	0.952108	0.908808	0.964576	1.00923	1.1247	0.925084
P54731	FAF1	FAS-associated factor 1	19	1.15623	1.10626	1.17979	1.02977	1.10013	1.18851	1.06711	1.12234	1.32279	1.07595	1.29148	1.24693	1.02399	1.11136	1.19529
P54761	EPHB4	Ephrin type-B receptor 4	7	0.998193	1.0822	1.16176	0.954381	1.00271	1.29596	1.07317	0.893382	0.987132	1.0262	1.20221	1.23529	1.1215	1.17279	1.14338
P54775	PSMC4	26S proteasome regulatory subunit 6B	24	1.03218	1.08518	1.10892	1.0253	1.05498	1.02578	1.0066	1.01194	0.960472	1.02502	0.994147	1.09485	1.0862	1.06396	0.971434
P54797	TANGO2	Transport and Golgi organization 2 homolog	12	1.03258	0.997472	0.936971	1.15321	1.11108	0.948492	1.17385	1.3714	1.12301	1.05477	1.09031	1.04659	1.03441	1.0837	0.936632
P54822	ADSL	Adenylosuccinate lyase	23	0.674686	1.2863	0.955328	1.03576	0.884049	0.932838	0.705028	0.992007	1.06214	1.02579	0.919145	0.91171	1.09753	0.933891	0.764188
P54823	DDX6	Probable ATP-dependent RNA helicase DDX6	12	1.01814	0.823292	0.952542	0.987272	0.983878	1.01373	1.04646	0.905932	1.0078	1.02779	0.881271	1.05873	1.03606	0.994237	0.957966
P54869	HMGCS2	Hydroxymethylglutaryl-CoA synthase, mitochondrial	13	0.762128	0.794468	0.893542	0.708511	0.781702	1.19318	1.01362	0.854255	0.914814	0.843404	0.990514	0.925738	1.23447	1.0504	1.12361
P54923	ADPRH	[Protein ADP-ribosylarginine] hydrolase	16	0.940613	1.0673	1.01964	0.975845	0.879227	1.27769	0.923038	1.17157	1.17996	1.05056	1.23445	1.37404	0.994419	1.10099	1.41984
P55002	MFAP2	Microfibrillar-associated protein 2	1	1.07014	0.283741	1.0758	1.2423	1.10733	1.33236	1.36132	0.970845	1.04373	0.798087	0.749271	0.489796	0.729012	1.34694	2.63848
P55012	SLC12A2	Solute carrier family 12 member 2	13	1.06169	0.930519	1.19092	1.08377	1.09156	1.16835	1.08961	1.16066	1.19212	1.13896	1.17027	1.25528	1.15974	1.16114	1.11215
P55065	PLTP	Phospholipid transfer protein	4	1.19139	1.57416	1.03272	1.23445	1.03349	1.03817	1.08612	0.912759	0.857143	1.22488	0.952017	0.958561	1.26794	1.11668	1.08833
P55096	ABCD3	ATP-binding cassette sub-family D member 3	28	1.05453	0.812423	0.99405	1.04827	1.07444	1.04426	1.12508	1.06779	1.1743	1.07549	1.09233	1.17056	0.977525	1.03697	1.03584
P55194	SH3BP1	SH3 domain-binding protein 1	4	0.852339	0.93348	0.934656	0.837719	0.902778	1.16215	0.715643	0.899806	0.912875	0.870614	1.03243	0.984027	0.780702	1.12439	1.19748
P55258	RAB8A	Ras-related protein Rab-8A	3	1.39774	0.935252	0.832707	1.07297	1.0298	1.06579	1.21994	1.13346	1.12218	1.1408	1.19173	1.03383	1.09044	1.40226	1.17293
P55264	ADK	Adenosine kinase	22	0.921688	1.09059	1.51086	1.0769	0.984126	1.11969	0.978552	1.06074	1.21059	0.991675	0.933974	1.03179	1.01136	1.22209	1.23297
P55284	CDH5	Cadherin-5	19	0.953693	0.928976	0.662194	0.956671	0.973198	0.971512	1.01258	1.11658	1.03299	1.01496	1.04858	1.05293	0.925328	0.856061	0.923982
P55288	CDH11	Cadherin-11	3	1.4184	1.36074	1.12825	1.67117	1.51166	0.804833	1.45153	1.0223	1.13011	1.23067	0.934944	0.901487	1.57178	1.2026	1.17844
P55292	DSC2	Desmocollin-2	21	1.01575	0.895981	0.940646	1.06181	1.01293	0.834303	1.04666	0.986616	1.05863	1.03737	0.943701	0.934681	1.12543	0.983998	0.873
P55302	LRPAP1	Alpha-2-macroglobulin receptor-associated protein	16	0.879996	0.793802	0.963262	0.958091	0.878632	0.852967	0.820435	0.948405	0.827856	0.895668	0.79346	0.876383	0.983052	0.935809	0.932983
P55772	ENTPD1	Ectonucleoside triphosphate diphosphohydrolase 1	11	0.99643	0.947301	1.14066	0.858612	1.00314	1.16271	1.08897	1.04522	1.06079	0.952157	0.975723	0.983506	1.1074	1.2715	1.03873
P55937	GOLGA3	Golgin subfamily A member 3	40	0.832981	0.890415	0.929661	0.882443	0.944391	0.917198	0.893584	0.974715	0.953155	0.885421	0.997851	0.929231	1.0802	0.991476	0.923
P56135	ATP5MF	ATP synthase subunit f, mitochondrial	4	0.841295	1.22317	0.953196	0.950527	0.965053	0.873244	0.902114	1.08522	1.02273	0.953782	0.946843	0.863996	0.9561	0.901768	0.616405
P56212	ARPP19	cAMP-regulated phosphoprotein 19	8	1.86637	1.17988	2.83653	1.34508	1.55213	2.14215	1.54112	1.53305	1.63184	1.58076	1.35679	1.76262	1.38546	3.24805	1.49396
P56213	GFER	FAD-linked sulfhydryl oxidase ALR	3	0.860294	0.991597	0.961686	0.993697	1.06618	0.989783	0.955882	1.19157	1.17241	0.904412	1.21201	0.978289	1.02416	0.929757	0.893997
P56371	RAB4A	Ras-related protein Rab-4A	5	1.19384	1.01986	1.27519	1.03904	1.16438	1.24044	0.656849	0.574705	0.612926	0.65	0.526755	0.628214	0.84863	0.584434	0.559416
P56375	ACYP2	Acylphosphatase-2	11	1.08924	0.824025	1.27359	1.13726	1.02748	1.17832	1.14214	1.30483	1.32204	1.09205	1.1826	1.22969	0.941637	1.20009	1.12641
P56376	ACYP1	Acylphosphatase-1	8	1.01667	1.23223	1.18065	1.09331	0.945392	1.07002	0.982947	1.12827	1.05772	1.07798	1.062	1.06627	0.96896	1.11331	1.02833
P56379	ATP5MPL	ATP synthase subunit ATP5MPL, mitochondrial	2	1.03158	1.02777	1.49116	0.957296	1.17392	0.877611	1.01711	1.20252	1.30763	1.01671	1.02784	0.950744	1.01196	0.880044	0.785519
P56380	NUDT2	Bis(5'-nucleosyl)-tetraphosphatase [asymmetrical]	11	0.986014	1.04895	0.991214	0.978022	0.844156	1.16081	1.0035	0.921537	1.0517	1.10989	0.912342	1.0423	0.803696	1.08705	1.07622
P56382	ATP5F1E	ATP synthase subunit epsilon, mitochondrial	5	0.937742	0.851788	1.01724	1.10556	1.26799	0.872414	1.03318	1.30805	1.4046	0.810211	1.08736	0.593103	0.705084	0.791954	0.982759
P56391	COX6B1	Cytochrome c oxidase subunit 6B1	10	1.11984	0.640283	1.09972	1.09236	1.34246	1.17515	1.2362	1.36858	1.48564	0.952687	1.15528	1.17055	0.88396	1.13764	1.18665
P56392	COX7A1	Cytochrome c oxidase subunit 7A1, mitochondrial	2	1.11393	1.66425	1.0401	1.0881	1.03802	1.04865	1.13855	1.1862	1.21542	1.28542	1.13662	1.13584	1.09607	1.15092	0.900684
P56394	COX17	Cytochrome c oxidase copper chaperone	4	0.646883	0.397523	0.770988	1.11401	0.939368	1.50401	1.00683	0.923148	1.14259	0.687874	0.758025	0.442901	0.653288	0.92963	2.7321
P56395	CYB5A	Cytochrome b5	3	0.952318	0.49848	0.991888	0.992971	0.904065	0.960546	0.982143	1.04388	0.807153	1.07865	0.984145	0.867257	1.00798	1.02028	0.843658
P56399	USP5	Ubiquitin carboxyl-terminal hydrolase 5	31	1.02206	1.06607	1.04127	1.01689	1.04567	1.01629	0.979542	1.06115	1.02218	0.997978	1.01655	1.00462	1.01659	0.941163	1.06453
P56400	GP1BB	Platelet glycoprotein Ib beta chain	4	2.5138	1.04565	0.571765	1.29936	1.05732	1.68649	0.463907	0.634625	0.935045	0.969214	1.28235	1.0605	0.166667	0.935568	0.900471
P56480	ATP5F1B	ATP synthase subunit beta, mitochondrial	34	0.938375	1.29594	1.16314	1.03821	0.973435	0.945563	0.98808	1.04043	1.01638	1.03488	1.04233	1.0238	0.903534	0.998017	0.765525
P56501	UCP3	Mitochondrial uncoupling protein 3	11	1.08529	0.907474	1.11018	1.18631	0.932022	1.29801	1.25665	1.22129	1.18012	1.07002	1.06947	1.26784	0.773879	1.11556	0.898246
P56528	CD38	ADP-ribosyl cyclase/cyclic ADP-ribose hydrolase 1	3	1.25296	0.894648	1.07189	1.15437	1.04169	1.08031	1.24451	1.01684	0.926166	1.29127	0.996114	1.22927	1.15549	1.21179	1.16969
P56542	DNASE2	Deoxyribonuclease-2-alpha	4	0.788043	0.9375	0.849682	0.768116	0.832428	1.24459	1.02083	0.568153	0.700637	1.01993	0.820382	0.794904	0.990942	0.866242	0.887898
P56565	S100A1	Protein S100-A1	4	0.866209	2.19562	1.50062	0.926815	0.956057	0.932672	1.07588	1.019	1.13961	1.12317	1.08406	1.01735	1.10774	1.16419	0.947129
P56695	WFS1	Wolframin	19	1.12671	1.11097	0.983692	1.15092	1.0241	1.08723	1.03535	1.03037	1.10277	1.00214	1.02615	1.0923	0.981362	0.934486	0.915647
P56812	PDCD5	Programmed cell death protein 5	7	0.943806	1.14687	0.861275	0.968582	1.04317	0.824756	0.96143	0.904904	0.984649	0.980077	0.819181	0.757292	0.959642	0.751394	0.767553
P56959	FUS	RNA-binding protein FUS	10	1.02781	1.03785	1.00816	1.01096	1.02827	1.07103	1.07097	1.00258	0.910125	1.04154	0.964971	1.04089	1.07224	1.0935	1.06161
P56960	EXOSC10	Exosome component 10	10	0.946779	1.03571	0.870272	0.862745	1.0119	0.97961	0.971989	1.02453	0.915189	1.06022	0.930556	1.07949	1.21359	1.01684	0.823582
P57080	USP25	Ubiquitin carboxyl-terminal hydrolase 25	11	1.01774	0.740241	0.74316	0.932576	1.09333	0.86702	1.044	1.08208	1.18176	0.926544	1.09332	0.963733	0.987225	0.856204	0.958218
P57716	NCSTN	Nicastrin	9	0.877544	1.18493	0.687744	1.03392	1.05284	0.61492	0.967869	0.839787	0.802487	1.00071	0.864654	0.647957	1.00821	0.722202	0.657194
P57746	ATP6V1D	V-type proton ATPase subunit D	8	1.05416	0.994954	1.15411	0.905467	0.911354	1.16273	0.991758	1.00412	1.10424	0.946173	0.979753	1.07424	1.1386	1.09636	1.13198
P57759	ERP29	Endoplasmic reticulum resident protein 29	9	0.932227	0.908022	0.613765	0.834025	0.855463	0.974063	0.840249	0.916538	0.896764	0.784232	0.961736	0.917565	0.767635	0.822804	0.992296
P57774	NPY	Pro-neuropeptide Y	3	0.928115	0.921193	1.21385	0.92066	1.19489	0.908929	1.24015	1.11263	0.860731	1.06869	1.09868	1.04972	1.17039	1.05327	0.961948
P57776	EEF1D	Elongation factor 1-delta	19	0.932769	0.914426	0.832847	0.8833	0.925133	0.815218	0.954183	0.837773	0.781126	0.80586	0.871476	0.760905	0.847278	0.806274	1.20727
P57780	ACTN4	Alpha-actinin-4	41	0.893711	0.678694	0.907981	0.820723	0.862095	1.01875	0.831412	0.927068	0.887018	0.886771	0.975078	1.00169	0.980794	1.13436	1.18502
P57784	SNRPA1	U2 small nuclear ribonucleoprotein A'	10	0.835602	0.973822	0.855903	0.824607	1.14398	1.03993	0.842147	1.05035	0.9375	0.856806	1.10069	1.06424	1.01492	0.913194	1.07118
P58006	SESN1	Sestrin-1	4	0.991366	0.683834	0.839761	0.927657	0.886276	1.05632	1.02173	0.980152	1.00613	1.0259	0.948201	0.975311	1.21852	1.03437	1.09731
P58021	TM9SF2	Transmembrane 9 superfamily member 2	9	1.23839	0.990464	1.0423	0.933665	1.02819	1.14259	1.20274	0.946451	1.0282	1.14511	1.02646	1.327	1.051	1.1044	1.1597
P58044	IDI1	Isopentenyl-diphosphate Delta-isomerase 1	3	0.945482	1.5646	1.24213	1.07244	0.961165	1.24052	0.993279	0.962066	1.16061	0.895444	1.24455	1.24294	0.951456	1.20904	1.02179
P58064	MRPS6	28S ribosomal protein S6, mitochondrial	5	1.05439	1.05573	1.38738	1.07289	1.07802	1.52694	1.0185	1.24782	1.53412	0.950513	1.3766	1.45818	1.13018	1.28989	1.12827
P58196	PLSCR4	Phospholipid scramblase 4	2	0.728261	1.16304	1.2828	0.516304	0.945652	0.956268	0.902174	1.05831	1.17784	0.918478	1.1516	1.02915	1.11413	1.23032	1.1691
P58252	EEF2	Elongation factor 2	57	0.861311	0.852027	0.830093	0.946944	0.967339	0.945864	0.874749	0.97047	1.01029	0.884758	0.926544	0.897541	0.885023	0.830108	0.976885
P58281	OPA1	Dynamin-like 120 kDa protein, mitochondrial	74	1.04038	0.945105	1.02472	1.01506	1.00307	0.95356	1.0902	1.04288	1.02902	1.08861	0.995074	1.05628	0.962513	0.915773	0.882164
P58283	RNF216	E3 ubiquitin-protein ligase RNF216	2	1.54762	1.95238	1.02268	1.25	1	1.4866	1.71429	1.19381	1.35258	1.86905	1.34433	1.38351	1.66667	1.10309	0.952577
P58389	PTPA	Serine/threonine-protein phosphatase 2A activator	13	1.02682	0.922203	0.971749	0.998282	1.05489	1.10311	0.901012	0.971199	0.990217	0.865884	1.13939	0.964274	0.988259	1.041	1.14576
P58404	STRN4	Striatin-4	9	0.966894	0.912528	1.10147	0.978416	0.944012	1.09516	0.936871	1.14734	1.09413	0.935897	1.09277	1.08646	1.12042	1.05099	0.997613
P58742	AAAS	Aladin	5	0.98227	1.18794	1	1.16312	1.06383	0.941441	0.70922	1.07928	1.07477	1.00355	0.944144	0.981982	1.25177	0.935135	0.818018
P58771	TPM1	Tropomyosin alpha-1 chain	20	0.867105	1.38451	1.15222	0.935941	0.927349	0.914543	0.847807	0.971405	0.97711	0.928041	0.921484	0.900206	0.957997	0.988191	0.808332
P58774	TPM2	Tropomyosin beta chain	18	0.882093	0.631784	1.3251	0.724059	0.861057	0.753457	0.900742	0.840309	0.667448	0.79901	1.07734	1.24542	1.2915	1.51573	1.6817
P58802	TBC1D10A	TBC1 domain family member 10A	4	0.663212	0.88601	1.37333	1.00518	1.06218	1.22222	1.00518	1.45333	1.07111	1.17617	1.31111	1	1.20725	1.47111	1.57778
P58854	TUBGCP3	Gamma-tubulin complex component 3	4	1.06092	1.1186	1.03461	0.854447	0.845822	0.954463	1.10458	0.708561	0.921676	1.10943	0.821494	1.11658	0.98221	0.826958	0.850638
P58871	TNKS1BP1	182 kDa tankyrase-1-binding protein	29	0.929217	1.01024	0.901033	0.863554	0.98494	0.908298	0.969578	1.00081	0.970455	0.93494	1.02357	0.964482	1.0509	0.936552	0.978528
P59016	VPS33B	Vacuolar protein sorting-associated protein 33B	10	0.863017	0.799178	0.946798	0.897425	0.868427	0.940394	0.893746	0.926108	0.864532	0.924475	0.936453	0.872414	1.06319	0.898522	0.868473
P59017	BCL2L13	Bcl-2-like protein 13	14	0.933906	0.906208	0.839467	1.01165	0.919962	1.031	1.05158	1.04927	0.985058	1.06323	1.05631	1.07669	0.898949	1.0184	0.991232
P59024	FKBP14	Peptidyl-prolyl cis-trans isomerase FKBP14	3	0.943182	0.938636	1.03095	0.918182	1.13409	1.06905	1.03864	1.01905	0.769048	0.713636	0.995238	0.840476	1.14545	0.938095	0.919048
P59041	DNAJC30	DnaJ homolog subfamily C member 30, mitochondrial	4	0.968242	1.23929	0.980074	0.88774	1.19276	0.873801	1.04431	0.928413	1.33284	1.03545	0.919557	1.03764	1.15362	0.862731	0.756458
P59235	NUP43	Nucleoporin Nup43	2	0.968104	1.13702	0.972881	1.031	0.977538	0.965678	0.968104	1.01483	0.94661	0.949686	0.952119	0.882203	1.06783	1.03432	0.911441
P59266	FITM2	Fat storage-inducing transmembrane protein 2	3	1.40602	0.830629	1.16526	1.1146	1.17748	1.48639	1.50676	1.23652	1.56804	1.15213	1.23206	1.46858	1.11494	1.18654	1.66898
P59325	EIF5	Eukaryotic translation initiation factor 5	20	1.08046	1.04288	0.934144	1.09742	1.02774	1.12879	1.00855	0.945989	1.00316	0.975114	1.05804	1.03372	0.954013	1.09618	1.18904
P59326	YTHDF1	YTH domain-containing family protein 1	3	0.911833	0.24652	0.954161	1.07309	1.03306	1.09803	1.03886	1.07052	1.00423	0.987239	1.15021	1.12976	1.09107	0.90409	0.923131
P59481	LMAN2L	VIP36-like protein	5	1.41476	1.02988	1.14086	1.18746	1.3099	1.11409	1.26479	0.871944	1.07218	1.24897	1.22817	1.2305	1.38899	1.17811	0.976717
P59644	INPP5J	Phosphatidylinositol 4,5-bisphosphate 5-phosphatase A	5	0.852135	1.02549	0.926661	0.989165	0.95666	1.02502	0.7355	0.863676	0.775669	0.8942	0.7239	0.868852	1.25685	0.92321	1.26057
P59672	ANKS1A	Ankyrin repeat and SAM domain-containing protein 1A	12	1.04472	0.712021	0.908508	1.05868	0.993374	0.946953	0.99787	0.943377	1.09656	1.03384	0.966175	0.988675	1.03242	0.886902	0.90672
P59708	SF3B6	Splicing factor 3B subunit 6	3	0.801195	1.04138	1.0374	0.768771	0.841724	0.908587	0.9343	0.739612	0.896122	0.854096	0.933518	0.84903	0.951792	1.07895	0.782548
P59729	RIN3	Ras and Rab interactor 3	6	1.54781	1.17516	1.09928	1.26095	1.21626	1.02661	1.56926	1.52508	1.48721	1.32172	1.06346	1.261	1.59249	1.16274	1.18014
P59764	DOCK4	Dedicator of cytokinesis protein 4	5	1.07473	1.09231	1.79592	1.08571	0.859341	0.887755	0.901099	1.32653	1.17857	1.18022	1.16327	1.09694	1.10989	1.48469	0.964286
P59913	PCMTD1	Protein-L-isoaspartate O-methyltransferase domain-containing protein 1	8	1.00147	1.05358	0.984181	0.851376	1.15596	0.80113	1.00661	1.08192	1.12147	0.989358	0.912429	0.831638	1.0811	0.686441	0.682486
P59999	ARPC4	Actin-related protein 2/3 complex subunit 4	7	1.27661	0.803221	0.863614	1.10551	1.01494	1.09108	1.06513	0.7751	0.867631	1.0866	0.844016	1.14249	1.06396	0.972851	1.25349
P60122	RUVBL1	RuvB-like 1	17	0.908732	1.02111	0.990249	0.944303	0.956215	0.940154	0.942003	0.976722	0.85766	0.990717	1.01604	0.975228	1.0124	0.971296	0.974363
P60202	PLP1	Myelin proteolipid protein	4	1.27277	1.31905	0.267438	0.541646	0.776912	0.350922	0.845105	0.541742	0.640766	0.432538	0.593422	1.26924	4.57428	0.574268	5.65884
P60229	EIF3E	Eukaryotic translation initiation factor 3 subunit E	18	1.05199	1.11359	0.950067	1.00408	1.25072	0.964075	1.0538	1.0185	1.06769	0.980344	1.00731	0.916019	1.10652	0.86937	0.859517
P60335	PCBP1	Poly(rC)-binding protein 1	11	0.964081	1.01509	0.909824	0.97052	1.12587	0.915045	0.978167	1.03786	0.919911	0.852198	1.09525	0.840481	0.999899	0.877281	1.38311
P60521	GABARAPL2	Gamma-aminobutyric acid receptor-associated protein-like 2	4	0.890653	1.07407	1.64286	1.0585	0.822163	1.26531	0.910641	1.08163	1.2551	0.957672	1.16327	1.65306	0.884774	1.52041	1.26531
P60603	ROMO1	Reactive oxygen species modulator 1	3	1.46377	1.20879	0.971014	1.29801	1.14493	1.11268	1.44158	1.1388	1.08267	1.22554	0.936722	1.26536	1.25543	0.949786	0.950194
P60605	UBE2G2	Ubiquitin-conjugating enzyme E2 G2	4	3.4717	3.38994	8.35246	1.54465	3.11321	2.68648	1.20377	1.52049	1.75615	2.11069	1.24385	1.31352	1.46415	1.42213	1.2377
P60670	NPLOC4	Nuclear protein localization protein 4 homolog	16	0.982302	0.806787	0.929831	1.0196	0.96753	1.09758	1.09039	0.998749	1.0199	1.01814	1.08723	0.915956	0.912096	1.0116	1.19322
P60710	ACTB	Actin, cytoplasmic 1	9	1.25174	0.975252	0.949532	0.976897	0.879626	1.50861	0.93271	0.819381	0.97391	1.00105	1.21104	1.23512	0.787215	1.27904	1.45895
P60762	MORF4L1	Mortality factor 4-like protein 1	4	1.05201	1.5792	1.1665	1.40189	1.10638	0.72016	1.26241	0.938816	1.02608	0.969267	1.03811	0.920762	1.25296	1.09428	0.816449
P60766	CDC42	Cell division control protein 42 homolog	7	1.16002	0.650023	1.13316	1.11661	0.971468	1.5228	1.25089	1.17993	1.3087	1.02016	1.15857	1.18761	0.884788	1.26823	1.95782
P60824	CIRBP	Cold-inducible RNA-binding protein	4	0.89813	1.04707	0.962379	0.821406	1.13733	0.821301	1.05803	0.815963	0.838332	1.05674	0.873157	0.938739	1.04062	0.894509	0.892984
P60840	ENSA	Alpha-endosulfine	9	0.929484	0.932866	0.845672	0.922094	1.00125	0.815161	0.876879	0.957663	0.884934	0.871743	0.921358	0.868614	0.91746	0.798486	0.79825
P60843	EIF4A1	Eukaryotic initiation factor 4A-I	13	0.998105	0.72219	0.794075	0.960253	0.910871	1.02781	0.999474	0.893192	0.945572	0.998947	0.888004	0.997998	1.02495	0.879357	1.17721
P60867	RPS20	40S ribosomal protein S20	5	0.358676	0.685779	0.71257	0.517302	0.439252	0.653273	0.411468	0.892096	0.62768	0.459459	0.684211	0.529334	0.531447	0.732378	0.579262
P60904	DNAJC5	DnaJ homolog subfamily C member 5	5	1.01908	0.906316	0.811302	1.06528	1.06274	1.17346	0.93599	0.995086	1.02064	0.961848	0.973464	0.925307	1.02755	0.917936	0.866339
P61014	PLN	Cardiac phospholamban	2	1.23917	1.08394	1.27189	1.16589	1.11126	1.16497	1.31379	1.49542	1.40937	1.3038	1.3778	1.38238	1.03997	0.971487	0.965886
P61021	RAB5B	Ras-related protein Rab-5B	5	0.855625	0.976581	0.949752	0.90029	0.998551	0.749469	0.933607	1.00849	1.04812	0.89184	1.04388	0.881812	0.969821	0.839349	0.830856
P61022	CHP1	Calcineurin B homologous protein 1	11	0.928328	0.90273	1.28495	0.919037	1.00702	1.15483	0.945203	1.01282	0.98436	0.969852	1.05036	1.03472	1.06219	1.18173	0.933375
P61027	RAB10	Ras-related protein Rab-10	13	1.05478	0.862478	1.04026	0.991944	1.00244	1.18182	1.00364	1.00919	1.05392	1.03805	1.02301	1.13668	1.06283	1.03603	1.08612
P61028	RAB8B	Ras-related protein Rab-8B	4	1.08908	0.903146	0.866095	1.20325	1.16861	1.17416	0.985861	0.583068	0.840642	1.076	1.08964	1.00456	0.975256	0.997233	1.05049
P61080	UBE2D1	Ubiquitin-conjugating enzyme E2 D1	1	1.00181	1.07888	0.915094	0.892112	1.14959	0.885166	0.933364	1.01561	1.06766	0.969175	0.848081	0.860768	1.07344	0.839623	0.805791
P61082	UBE2M	NEDD8-conjugating enzyme Ubc12	10	0.940388	0.877667	0.890872	0.989922	0.932776	0.996242	0.940603	1	0.961484	0.897931	0.945358	0.834194	0.910797	0.898544	1.04728
P61087	UBE2K	Ubiquitin-conjugating enzyme E2 K	10	1.18047	1.05411	0.905597	0.979444	1.19438	1.07882	1.18168	1.05685	1.10043	1.1584	1.14772	1.18013	1.15568	1.03224	1.02055
P61089	UBE2N	Ubiquitin-conjugating enzyme E2 N	10	1.00244	1.02236	1.0409	1.03277	1.07605	1.06375	1.06808	1.14138	1.09145	1.0758	1.06676	1.09501	1.0244	1.0414	1.12142
P61148	FGF1	Fibroblast growth factor 1	7	1.05818	0.914881	0.954405	0.997551	1.17208	0.840483	1.17636	1.15066	1.25083	1.07103	0.930645	0.898921	1.08451	0.881069	0.691241
P61161	ACTR2	Actin-related protein 2	13	1.09643	0.873913	0.983896	1.0201	0.948046	1.13423	1.07119	0.876653	0.925236	1.03333	1.05785	1.06352	0.93518	1.19073	1.21511
P61164	ACTR1A	Alpha-centractin	6	1.16345	1.04556	1.16674	1.21109	1.01461	1.28623	1.12207	1.10086	1.17219	1.20518	1.23353	1.29487	1.1744	1.29078	1.39073
P61202	COPS2	COP9 signalosome complex subunit 2	20	1.00107	0.568508	0.968634	1.06782	1.07641	0.984345	1.0624	1.00304	0.998119	1.08254	1.03928	1.09841	1.09542	0.914864	0.97317
P61205	ARF3	ADP-ribosylation factor 3	4	1.09056	1.37622	1.11644	0.965846	1.08389	1.1339	1.09429	0.899004	1.05814	1.10277	1.08108	1.17046	1.14795	1.1018	1.19171
P61211	ARL1	ADP-ribosylation factor-like protein 1	5	1.3145	0.692321	0.885681	1.16362	1.06548	1.18956	1.33746	1.03879	1.13357	1.32939	1.15981	1.49402	1.05472	1.02596	1.36483
P61222	ABCE1	ATP-binding cassette sub-family E member 1	29	1.04673	0.882729	0.913379	1.0297	1.04652	1.01617	1.10095	1.05915	0.966705	1.02321	0.95087	0.990729	1.0225	0.941937	0.994519
P61226	RAP2B	Ras-related protein Rap-2b	4	1.53623	1.04348	0.933376	0.974638	0.923913	1.49353	1.0471	0.968305	1.13583	1.13406	1.66947	1.53234	1.17754	1.26714	1.5925
P61255	RPL26	60S ribosomal protein L26	11	0.917803	1.27982	0.918145	0.978839	0.908185	0.852055	0.893319	0.984023	0.953829	1.01014	0.912162	0.866695	1.06506	0.848114	0.775479
P61290	PSME3	Proteasome activator complex subunit 3	8	0.909786	0.985602	0.64062	1.00067	1.01845	0.910788	0.883465	0.916166	0.846251	0.863667	1.05378	0.964885	1.00675	0.755141	1.06359
P61294	RAB6B	Ras-related protein Rab-6B	5	1.05887	0.943031	0.875969	1.01747	1.02089	1.14987	1.06419	0.666667	0.806202	0.940372	0.922481	0.925065	0.927839	1.15245	0.953488
P61358	RPL27	60S ribosomal protein L27	7	0.950047	1.61148	1.07941	1.1495	1.13498	0.946873	0.924658	1.30797	1.00028	1.08385	1.04981	0.952407	0.985239	0.978971	0.814887
P61620	SEC61A1	Protein transport protein Sec61 subunit alpha isoform 1	3	1.31893	0.783297	0.685862	1.10781	1.08225	1.13135	1.22426	1.09803	1.06179	1.12707	1.0385	1.1417	1.14327	0.933678	1.2834
P61759	VBP1	Prefoldin subunit 3	10	0.9348	0.759481	1.0537	0.962888	1.01825	1.00237	0.912087	0.99929	0.92335	0.890489	0.854743	0.847173	0.886027	0.857582	0.986752
P61804	DAD1	Dolichyl-diphosphooligosaccharide--protein glycosyltransferase subunit DAD1	3	1.2149	1.21144	1.00176	1.17331	1.21317	1.15947	1.22184	0.992952	0.940088	1.10225	1.03877	1.11542	1.2253	0.955947	1.09427
P61922	ABAT	4-aminobutyrate aminotransferase, mitochondrial	17	1.06717	0.753171	0.920416	0.959605	1.04861	0.981324	0.8814	0.923175	0.796477	0.883983	0.942275	1.08192	1.44223	1.09911	1.22347
P61924	COPZ1	Coatomer subunit zeta-1	5	2.122	1.112	1.024	1.622	1.562	0.972656	1.866	0.935826	0.834263	1.66	0.911272	0.868862	1.806	1.03013	0.923549
P61953	GNG11	Guanine nucleotide-binding protein G(I)/G(S)/G(O) subunit gamma-11	3	0.869207	0.750108	4.23161	0.660243	1.11174	2.40599	0.897358	1.0436	0.959128	0.883499	0.19891	0.811989	0.959723	5.23706
P61957	SUMO2	Small ubiquitin-related modifier 2	2	0.955457	0.556793	1.79119	0.710468	1.18486	1.02299	1.19599	0.943487	0.795977	0.966592	0.625479	0.707854	1.14254	1.53257	0.435824
P61963	DCAF7	DDB1- and CUL4-associated factor 7	7	0.886225	0.90531	0.853193	0.864204	1.05358	0.915341	0.864693	1.04551	0.955469	0.80646	1.08931	0.951309	1.04062	0.832885	0.87864
P61965	WDR5	WD repeat-containing protein 5	5	0.895278	1.23611	1.17419	0.823322	0.966592	1.05142	0.950851	1.10808	1.05142	0.920655	1.20357	1.15845	0.920334	0.944386	1.0745
P61971	NUTF2	Nuclear transport factor 2	6	0.961589	0.921553	0.949733	0.927446	0.964536	0.905174	0.957626	0.980851	0.984349	0.944315	0.872399	0.937949	0.977136	0.907936	0.9768
P61979	HNRNPK	Heterogeneous nuclear ribonucleoprotein K	25	0.926214	0.918484	1.0804	0.969227	0.968731	1.12043	0.93662	1.07391	1.09683	0.974827	1.01407	1.15675	1.01169	1.07104	1.15144
P61982	YWHAG	14-3-3 protein gamma	11	1.141	1.1603	1.08724	1.05253	1.03377	1.12679	1.13366	1.1069	1.17348	1.1164	1.03859	1.20869	1.17634	1.07229	1.12926
P62046	LRCH1	Leucine-rich repeat and calponin homology domain-containing protein 1	3	1.05323	1.19366	1.0779	0.88675	0.966591	1.1712	1.07022	1.00815	1.05072	1.02775	1.25091	1.15399	1.06908	1.18116	1.18478
P62071	RRAS2	Ras-related protein R-Ras2	9	1.06075	0.487682	1.27488	0.852774	1.07952	1.01097	1.03017	1.00196	1.01038	0.94721	0.873629	1.03115	1.06586	1.33797	1.03585
P62073	TIMM10	Mitochondrial import inner membrane translocase subunit Tim10	6	0.953244	1.01843	0.931757	0.962611	0.90574	0.874439	0.999925	0.925471	0.987279	1.05163	0.891649	0.962137	0.983291	0.940736	0.866058
P62075	TIMM13	Mitochondrial import inner membrane translocase subunit Tim13	4	1.07802	1.0943	0.880459	1.0273	1.10288	1.00855	1.11816	1.09443	1.17724	1.05036	1.04394	1.03526	1.04331	0.90183	0.903299
P62077	TIMM8B	Mitochondrial import inner membrane translocase subunit Tim8 B	4	0.937667	1.12233	0.913438	1.05133	0.835	0.88862	0.952	0.975182	0.984867	1.115	1.01392	0.839588	0.990667	0.782082	0.552663
P62082	RPS7	40S ribosomal protein S7	14	1.02584	0.943544	1.03451	1.12408	1.08473	0.945768	1.0045	0.931571	0.878408	1.04142	0.937095	1.01253	0.968486	0.985803	0.813009
P62137	PPP1CA	Serine/threonine-protein phosphatase PP1-alpha catalytic subunit	5	1.27728	0.730141	0.93379	1.03972	1.08612	1.05708	1.40052	0.821005	1.1274	0.953972	1.14292	0.978539	0.826281	0.956164	0.959361
P62141	PPP1CB	Serine/threonine-protein phosphatase PP1-beta catalytic subunit	9	1.245	0.381357	0.904622	1.00171	1.06098	1.09492	1.31874	0.940366	1.15207	1.10755	1.02481	0.942479	0.980609	0.9966	1.36194
P62192	PSMC1	26S proteasome regulatory subunit 4	26	0.927558	0.815993	0.941294	0.94196	0.950946	0.950664	0.958856	1.00986	0.920956	0.913113	0.986323	0.915449	0.974721	0.956925	1.01998
P62196	PSMC5	26S proteasome regulatory subunit 8	22	0.887194	0.959522	0.907379	0.96828	0.934905	0.874066	0.887412	1.00169	0.907148	0.941528	1.02426	0.903451	0.955557	0.869868	0.933528
P62242	RPS8	40S ribosomal protein S8	13	0.945372	1.19883	1.05112	0.960776	1.07759	0.994994	0.874911	1.03565	0.975273	0.913422	1.05416	0.977397	0.930252	0.998483	0.923695
P62245	RPS15A	40S ribosomal protein S15a	8	0.952241	1.1264	0.998757	0.948803	1.20116	0.939194	0.95689	1.05136	1.1185	0.936067	0.949515	0.891445	1.07737	0.895921	0.793957
P62254	UBE2G1	Ubiquitin-conjugating enzyme E2 G1	3	1.79426	1.72727	0.883792	1.61244	1.6866	1.26147	1.76077	1.3792	1.65443	1.61005	1.22477	1.48777	1.44976	0.989297	1.36391
P62257	UBE2H	Ubiquitin-conjugating enzyme E2 H	4	0.840042	1.21716	1.19188	0.92161	0.974576	1.29075	0.92161	0.99519	0.971138	0.775424	0.87333	0.940673	1.07945	1.25548	0.551042
P62259	YWHAE	14-3-3 protein epsilon	23	1.17655	1.02871	0.813427	0.997874	1.1076	1.04698	1.12587	0.990644	1.10974	1.03118	1.0262	1.07796	0.997061	0.832053	1.20863
P62264	RPS14	40S ribosomal protein S14	10	0.626759	1.35668	1.12844	1.00265	0.880444	0.845773	0.685047	0.984695	0.814104	0.856433	0.773723	0.849188	0.949164	0.960678	0.678714
P62267	RPS23	40S ribosomal protein S23	7	1.03289	0.433378	0.934393	1.00795	0.99841	0.935514	1.01481	0.971383	0.865818	0.991881	0.900831	1.01622	1.00745	0.817816	0.901226
P62270	RPS18	40S ribosomal protein S18	12	0.940916	0.699874	0.910941	0.964228	0.983176	1.00828	0.948094	0.974336	0.978208	1.0031	0.852769	0.996488	1.00212	0.96299	0.938856
P62281	RPS11	40S ribosomal protein S11	14	1.10271	0.860271	0.848061	0.913634	1.07202	0.920691	1.0492	0.765605	1.07286	0.979025	0.766372	1.01205	1.07357	0.88499	0.850518
P62301	RPS13	40S ribosomal protein S13	15	0.822347	0.992274	0.996116	0.978484	0.900244	1.0455	0.818093	0.927219	0.959007	0.915746	0.894999	1.0245	1.01222	1.02402	0.868102
P62305	SNRPE	Small nuclear ribonucleoprotein E	2	1.02699	0.973009	0.939314	1.07108	0.994152	1.00748	1.06658	1.2168	0.918646	1.08187	0.94635	1.08839	1.12191	1.0708	0.992084
P62309	SNRPG	Small nuclear ribonucleoprotein G	5	0.866273	0.428916	1.1985	0.935608	0.867237	1.02984	0.916797	0.941258	0.788819	0.938985	0.994448	0.833428	1.00856	1.22721	0.794498
P62311	LSM3	U6 snRNA-associated Sm-like protein LSm3	3	0.5	0.861888	1.01517	0.52972	0.513112	0.90069	0.481643	1.23862	0.926207	0.611014	1.04483	0.576552	0.625874	1.02069	0.92069
P62317	SNRPD2	Small nuclear ribonucleoprotein Sm D2	10	1.17008	0.937737	1.2049	1.20159	1.32422	1.2291	1.20976	1.32605	1.27957	1.11731	1.20902	0.942932	1.21241	1.21315	1.54497
P62320	SNRPD3	Small nuclear ribonucleoprotein Sm D3	3	0.860724	0.749304	1.24467	1.14206	1.0195	1.03631	1.21448	1.06551	1.03552	1.00279	1.16259	1.23836	0.632312	0.918706	1.23994
P62331	ARF6	ADP-ribosylation factor 6	7	1.13114	0.957509	0.797854	1.00696	0.900733	0.941675	1.08571	0.882312	0.912253	1.18864	0.987193	0.939425	0.92967	0.913811	1.10627
P62334	PSMC6	26S proteasome regulatory subunit 10B	22	0.901705	0.355552	1.0972	0.951914	0.995752	0.910357	0.906769	0.973707	0.897003	0.97495	0.895658	0.922468	1.04242	1.03447	0.82858
P62488	POLR2G	DNA-directed RNA polymerase II subunit RPB7	6	0.93777	1.19879	1.09261	1.04494	0.906655	1.27902	0.9879	1.14185	1.36225	0.941227	1.44314	1.48417	1.14347	1.18992	2.04689
P62500	TSC22D1	TSC22 domain family protein 1	3	0.857012	0.967003	1.24433	0.813932	1.25115	1.84433	0.670027	1.52512	1.86897	0.746104	1.47685	1.53695	1.00917	1.48374	1.82069
P62627	DYNLRB1	Dynein light chain roadblock-type 1	6	1.08756	0.729673	0.789199	1.01876	0.785268	0.94007	0.961084	0.901742	0.816028	1.06324	0.963763	1.01185	0.897151	0.848084	0.944251
P62631	EEF1A2	Elongation factor 1-alpha 2	17	1.04371	1.20968	1.03795	0.995186	1.00585	0.988164	0.908999	0.920127	0.919557	0.988027	0.809951	0.984816	0.947042	0.913279	0.87248
P62700	YPEL5	Protein yippee-like 5	3	0.843083	1.22563	1.14589	0.913649	0.921077	1.01511	0.902507	1.05524	0.871577	0.93779	1.07507	1.09726	0.926648	1.05194	0.893296
P62702	RPS4X	40S ribosomal protein S4, X isoform	21	0.951562	1.01375	1.1341	1.00616	1.07919	1.05345	0.937615	1.07527	1.07863	0.984962	0.969402	1.06056	1.02758	1.02101	1.06162
P62715	PPP2CB	Serine/threonine-protein phosphatase 2A catalytic subunit beta isoform	2	1.09704	1.01105	1.60047	0.955133	1.10622	1.17212	1.08447	0.882745	1.05336	1.06424	0.971816	1.0028	1.05982	1.32767	1.233
P62717	RPL18A	60S ribosomal protein L18a	8	1.12092	0.345116	0.925041	1.05138	1.10756	1.03386	1.12733	0.930502	1.05066	1.02849	0.949208	1.10554	1.09777	0.964364	0.920945
P62737	ACTA2	Actin, aortic smooth muscle	3	0.93446	1.18873	1.00734	0.969487	0.965211	0.94596	0.955867	1.01952	1.01075	0.998474	0.93255	0.964656	0.987345	1.00288	0.908417
P62743	AP2S1	AP-2 complex subunit sigma	6	1.00995	0.844769	0.913312	0.919526	1.0665	0.98724	1.08132	0.919232	0.98895	0.815544	1.0271	1.03933	1.05316	0.951986	1.10773
P62746	RHOB	Rho-related GTP-binding protein RhoB	6	1.54529	0.50955	1.18609	1.191	1.18299	1.59374	1.7825	1.22017	1.30678	1.11953	1.16278	1.01565	1.10967	1.44035	2.43339
P62748	HPCAL1	Hippocalcin-like protein 1	7	1.34788	0.698553	0.780522	1.01283	1.11806	1.09578	1.32921	1.12992	1.17791	1.18059	1.18253	1.18153	1.29445	0.968273	1.41627
P62751	RPL23A	60S ribosomal protein L23a	10	0.897151	0.994507	0.842747	1.00742	0.935599	0.91333	0.839272	0.97796	0.971086	0.952008	1.04266	0.954858	1.01119	0.894196	0.815817
P62754	RPS6	40S ribosomal protein S6	14	0.801502	1.28367	1.26026	1.04435	0.881511	1.00135	0.766776	0.975418	0.845194	0.900985	1.04234	0.882067	0.73252	1.08327	0.841507
P62774	MTPN	Myotrophin	6	0.922901	0.735858	1.03558	0.93385	0.85641	1.08302	0.92427	0.832615	1.07116	0.939325	1.03181	0.870081	0.889028	1.15148	1.36011
P62806	H4C1	Histone H4	15	0.773341	0.896129	0.791612	0.763191	0.848471	0.908424	0.810865	0.840137	0.991452	0.912703	0.858205	1.03195	0.958995	0.88929	0.978827
P62814	ATP6V1B2	V-type proton ATPase subunit B, brain isoform	21	1.00995	1.11455	0.971914	0.964238	1.02501	1.10673	1.01156	0.922592	1.04206	0.972035	0.933142	1.00438	1.19414	0.959309	1.45897
P62821	RAB1A	Ras-related protein Rab-1A	9	1.03567	0.920066	1.00476	0.931011	1.0105	1.03858	0.988225	0.92691	1.03458	1.00782	0.940275	1.08562	1.07759	0.936877	0.968212
P62823	RAB3C	Ras-related protein Rab-3C	2	1.26621	1.07509	1.13503	1.06143	0.935154	0.842038	1.21502	0.570701	0.794904	1.1058	1.01274	0.863694	1.60751	1.06497	1.1465
P62827	RAN	GTP-binding nuclear protein Ran	10	0.934648	0.887921	1.3703	0.987583	1.07951	1.28813	1.00577	1.08287	1.01027	1.00959	0.986421	0.830084	1.04749	1.40616	1.73816
P62830	RPL23	60S ribosomal protein L23	11	0.966799	0.768305	1.07288	1.01731	0.919191	0.953676	0.944566	0.938052	0.859727	0.973084	0.806277	0.886315	0.93431	1.03019	0.699959
P62835	RAP1A	Ras-related protein Rap-1A	4	0.767799	0.615291	0.845344	0.706715	0.784385	0.931174	0.768608	0.924372	0.884858	0.697816	1.01117	0.977976	0.70712	0.888421	0.970688
P62838	UBE2D2	Ubiquitin-conjugating enzyme E2 D2	2	1.11581	1.44968	1.00952	1.02636	1.10703	0.677249	0.909744	1.04656	1.00529	1.14776	1.01376	0.97672	1.09904	0.991534	0.97672
P62843	RPS15	40S ribosomal protein S15	2	0.933639	1.45514	1.06328	1.06549	1.06483	1.00812	0.94368	0.908293	0.946679	1.01375	0.987685	0.935936	1.08382	0.991746	0.841478
P62849	RPS24	40S ribosomal protein S24	5	0.616422	2.6535	1.43864	1.24874	0.823983	0.918379	0.696123	0.902721	0.882756	1.35179	0.755529	0.847328	1.3648	1.15189	0.584459
P62852	RPS25	40S ribosomal protein S25	7	0.927245	1.01288	1.55558	0.996995	0.982402	0.903285	0.912866	1.01047	0.878165	1.00923	0.900437	0.867589	0.958794	1.1376	0.875521
P62855	RPS26	40S ribosomal protein S26	4	1.08054	0.692274	0.921415	0.976362	0.986211	0.860511	0.98074	0.854289	0.861821	0.968702	0.949902	0.890635	1.00241	0.944663	0.754093
P62858	RPS28	40S ribosomal protein S28	4	0.456984	0.807524	0.846585	0.745783	0.60307	0.68673	0.523617	0.805711	0.674972	0.602733	0.745241	0.680571	0.663124	0.726204	0.643057
P62862	FAU	40S ribosomal protein S30	3	0.693253	1.46927	1.32692	1.16007	1.30074	0.777757	0.68342	1.46991	1.05346	1.10352	1.35533	0.681308	0.93581	0.906542	0.403925
P62869	ELOB	Elongin-B	10	1.33982	0.962896	0.644925	1.04223	1.05113	0.804804	1.27345	1.02848	1.14779	1.20287	1.28142	0.995387	1.219	0.620108	1.52959
P62874	GNB1	Guanine nucleotide-binding protein G(I)/G(S)/G(T) subunit beta-1	4	1.07369	0.259642	0.923188	0.980028	0.914601	1.47971	1.39601	1.1029	1.39275	0.936639	1.36232	1.12174	0.657713	1.2058	2.42899
P62880	GNB2	Guanine nucleotide-binding protein G(I)/G(S)/G(T) subunit beta-2	6	1.09089	0.60358	0.998253	1.06132	1.10848	1.16394	1.12856	1.11265	1.08942	0.978988	0.927125	1.27495	1.00856	0.998561	1.42492
P62881	GNB5	Guanine nucleotide-binding protein subunit beta-5	7	1.18118	1.11526	1.62416	1.00599	1.06239	1.63171	1.16179	1.39765	1.34899	0.882975	1.49245	1.22903	1.19246	1.16443	1.40101
P62889	RPL30	60S ribosomal protein L30	10	1.1134	1.14029	0.919576	1.04085	0.970706	0.991321	1.10539	0.894696	0.972613	1.03238	0.904918	1.01871	0.979975	0.950434	0.940984
P62897	CYCS	Cytochrome c, somatic	22	1.16116	1.4607	0.9295	1.07193	1.02819	1.04066	1.45375	1.2702	1.33306	1.29782	1.434	1.19503	1.19617	1.03428	1.32769
P62900	RPL31	60S ribosomal protein L31	9	0.991267	0.403154	1.30349	1.0874	1.28891	0.806033	0.957312	1.112	1.13742	1.11926	0.877834	0.968531	1.17714	0.788787	0.818332
P62908	RPS3	40S ribosomal protein S3	20	1.25513	1.04251	1.1315	1.12023	1.16733	1.33387	1.19579	1.05574	1.21863	1.19191	1.0543	1.48667	1.15886	1.2095	1.34516
P62911	RPL32	60S ribosomal protein L32	11	1.17734	0.951561	1.30771	1.2438	1.11689	1.23685	1.01561	0.811034	1.01513	1.03803	0.712147	1.10105	0.870697	1.26287	0.734246
P62915	GTF2B	Transcription initiation factor IIB	4	1.257	1.01583	1.32692	1.04019	1.11084	1.31731	1.19001	1.5	1.27404	1.31669	1.44712	1.73077	1.35079	1.64904	1.25962
P62918	RPL8	60S ribosomal protein L8	15	1.1183	1.35602	1.28848	1.18526	1.12129	1.16528	0.877601	1.12349	0.941557	0.977202	1.08185	1.0023	0.968902	1.0797	0.995118
P62932	FBXO40	F-box only protein 40	23	0.986367	0.889233	0.880396	1.02029	1.03966	0.950495	1.00759	1.05604	1.15129	1.01193	1.06396	1.02218	1.00093	0.96495	1.16772
P62960	YBX1	Y-box-binding protein 1	6	1.07861	1.07036	0.711299	1.00851	0.912887	0.886403	1.02036	0.831988	0.850086	1.05412	1.00489	0.887258	0.969588	0.827097	0.918562
P62962	PFN1	Profilin-1	11	1.11768	1.38961	0.860653	0.951808	1.09179	1.08189	0.923379	0.945638	0.98853	0.942204	1.05735	0.915155	0.89342	0.854466	1.0926
P62983	RPS27A	Ubiquitin-40S ribosomal protein S27a	15	1.48973	0.72965	0.918699	1.14768	1.02035	1.15717	1.35912	0.960014	0.913383	1.21755	1.26788	1.03779	0.99244	0.960476	1.77089
P62996	TRA2B	Transformer-2 protein homolog beta	5	1.05453	1.00754	1.02042	1.01397	0.91953	1.14214	0.942363	0.609784	0.725732	0.986256	0.818182	0.847072	0.931944	1.00212	0.841487
P63001	RAC1	Ras-related C3 botulinum toxin substrate 1	4	0.872401	0.85584	1.04266	0.902167	0.925804	1.2424	0.827169	1.06529	1.09825	0.925002	1.03135	1.00097	0.86744	1.14577	1.10019
P63005	PAFAH1B1	Platelet-activating factor acetylhydrolase IB subunit alpha	21	1.0472	0.908915	0.930953	0.998559	0.985706	1.15557	1.07939	0.900835	1.07556	0.992908	0.858227	1.00207	1.01424	1.01157	1.30761
P63011	RAB3A	Ras-related protein Rab-3A	4	1.20908	0.877423	1.19801	1.09889	1.18808	1.23019	1.18162	1.00223	1.06202	1.12742	1.03319	1.15231	1.21303	1.04179	1.28551
P63017	HSPA8	Heat shock cognate 71 kDa protein	28	0.925473	1.13696	0.922893	0.955551	1.03581	0.872209	0.894431	0.993953	0.929661	0.923213	0.913544	0.864655	1.03847	0.90649	0.886859
P63024	VAMP3	Vesicle-associated membrane protein 3	2	1.50836	2.48495	1.52203	1.1699	1.28763	1.34576	0.972575	0.865537	0.86064	1.05017	1.00113	0.986441	1.10502	0.953672	0.933333
P63028	TPT1	Translationally-controlled tumor protein	6	1.115	0.752181	0.970529	1.14379	1.27559	1.15344	1.21387	1.00974	1.18917	1.20551	1.00652	0.853516	1.16713	1.08476	1.37043
P63030	MPC1	Mitochondrial pyruvate carrier 1	7	0.763379	1.16889	1.14468	1.08209	0.882462	1.15594	0.784617	1.04203	1.19553	1.15468	0.876337	1.09401	1.11955	1.16795	0.589229
P63037	DNAJA1	DnaJ homolog subfamily A member 1	12	0.714388	1.98656	1.80341	1.08967	0.795195	1.20272	0.724399	1.04057	0.903787	1.02832	0.882829	0.919843	1.16819	1.64322	0.869347
P63038	HSPD1	60 kDa heat shock protein, mitochondrial	51	0.996688	1.13166	0.881701	0.995432	1.03938	0.902593	1.04715	0.966825	1.033	1.04807	0.933849	0.918807	0.925827	0.87174	0.734325
P63044	VAMP2	Vesicle-associated membrane protein 2	1	0.752066	1.78512	0.98441	0.909091	1.33058	0.919822	0.743802	0.552339	0.561247	0.826446	0.739421	0.723831	1.45455	0.64588	0.74833
P63073	EIF4E	Eukaryotic translation initiation factor 4E	7	1.00537	1.02384	0.989435	0.98232	0.93307	0.986574	0.937017	1.09893	0.994718	1.00347	1.01078	0.95422	0.969219	0.979201	1.08375
P63085	MAPK1	Mitogen-activated protein kinase 1	12	1.07489	0.8016	0.831592	1.0717	0.964499	1.08009	1.00808	0.889207	0.981874	1.00396	1.13576	1.04855	0.962635	0.987423	1.33136
P63087	PPP1CC	Serine/threonine-protein phosphatase PP1-gamma catalytic subunit	3	1.15563	0.402318	0.342637	0.843543	1.09768	0.720885	1.30712	0.795958	0.923003	0.951159	0.955727	0.831569	0.967715	0.532243	0.952839
P63094	GNAS	Guanine nucleotide-binding protein G(s) subunit alpha isoforms short	15	0.895085	0.903871	1.09275	0.884645	0.963203	1.15295	1.01821	1.19687	1.2887	0.943086	1.10534	1.34244	0.92437	1.15448	1.25614
P63101	YWHAZ	14-3-3 protein zeta/delta	15	1.06379	0.937913	0.968069	0.898387	0.908705	1.27203	0.940405	0.899224	1.01568	0.946745	1.11662	0.927889	0.865332	1.09506	1.31401
P63147	UBE2B	Ubiquitin-conjugating enzyme E2 B	3	0.794331	0.978198	0.735139	0.890988	0.806686	0.791573	0.896076	1.01731	0.99398	0.921512	0.987208	0.784801	0.952035	0.97216	0.711813
P63154	CRNKL1	Crooked neck-like protein 1	5	0.987825	0.653409	0.565079	1.3539	0.963474	0.996825	1.27922	1.08889	0.998942	1.01907	1.14603	1.00317	0.976461	0.761905	0.972487
P63158	HMGB1	High mobility group protein B1	16	1.29182	0.433383	1.01298	0.945998	1.21887	0.936009	1.3984	1.14124	0.992086	1.0202	1.19117	0.998112	0.952772	1.03214	1.27786
P63168	DYNLL1	Dynein light chain 1, cytoplasmic	3	1.56917	0.756669	1.44642	1.12981	1.09833	1.44447	1.50047	1.30276	1.22669	1.279	1.31428	1.604	1.14687	1.43186	2.40252
P63213	GNG2	Guanine nucleotide-binding protein G(I)/G(S)/G(O) subunit gamma-2	4	0.726824	0.803748	1.0739	0.776134	0.942801	1.18355	0.684418	0.898689	0.827175	0.473373	0.986889	0.833135	1.11538	1.02503	1.89869
P63242	EIF5A	Eukaryotic translation initiation factor 5A-1	11	1.05052	0.535699	1.66821	1.06564	1.0775	1.40339	1.08575	1.18583	1.2528	1.11874	1.21638	1.47201	1.13137	1.56261	1.49839
P63248	PKIA	cAMP-dependent protein kinase inhibitor alpha	3	1.59894	0.89765	0.397255	1.10993	1.19788	0.794118	1.79606	1.39333	1.38863	1.38741	2.01137	1.46078	1.00986	0.378824	1.92235
P63250	KCNJ3	G protein-activated inward rectifier potassium channel 1	5	0.628788	0.852273	1.22222	0.848485	0.810606	1.34722	0.492424	1.08333	1.1713	0.875	1.00926	1.41667	1.06061	1.125	0.925926
P63254	CRIP1	Cysteine-rich protein 1	2	0.945344	0.968909	0.82888	0.902471	0.873834	0.937659	0.917526	1.06616	0.933206	0.872361	0.959924	1.09542	1.24071	1.08206	1.1584
P63276	RPS17	40S ribosomal protein S17	12	0.84703	0.748364	0.875991	0.983364	0.942099	1.13933	0.913324	0.951334	1.08111	0.860668	0.901045	0.895638	0.831443	0.971161	1.41006
P63280	UBE2I	SUMO-conjugating enzyme UBC9	6	0.810429	1.49571	1.14507	1.04785	0.911043	1.1629	0.94908	0.988109	1.07253	1.24049	1.04201	1.07095	1.19755	1.22037	1.19025
P63321	RALA	Ras-related protein Ral-A	8	1.07992	1.25504	1.09126	1.03613	1.12409	1.02216	0.954108	1.06303	1.06067	1.05776	1.03331	1.14797	0.998418	1.07776	1.09968
P63323	RPS12	40S ribosomal protein S12	6	1.01397	0.902741	0.977888	1.01002	1.03268	1.01404	1.09331	0.993919	0.957103	0.892725	0.944057	0.853621	0.888508	0.992593	1.10392
P63325	RPS10	40S ribosomal protein S10	11	1.04768	1.07412	1.02872	0.990702	1.08322	1.04681	0.96004	0.823118	0.95999	0.965842	0.980309	1.09522	1.05598	0.991458	0.933446
P63328	PPP3CA	Serine/threonine-protein phosphatase 2B catalytic subunit alpha isoform	7	1.06722	1.83163	1.0538	0.966344	0.981272	1.059	1.00362	0.997486	1.08096	1.04451	1.04727	1.16628	1.03203	1.06721	1.02129
P63330	PPP2CA	Serine/threonine-protein phosphatase 2A catalytic subunit alpha isoform	1	1.10907	0.318003	1.01964	1.17214	1.01445	1.56101	1.42576	1.03787	1.04909	0.894875	0.817672	0.765778	0.680683	1.09958	2.36466
P67778	PHB	Prohibitin	24	0.781567	1.04586	0.842716	0.854585	0.897509	0.772052	0.80048	0.833211	0.789669	0.890226	0.7732	0.712701	0.876904	0.809266	0.615184
P67871	CSNK2B	Casein kinase II subunit beta	6	1.01707	0.494997	1.01845	0.998234	1.01589	1.24818	1.15656	0.984908	1.12856	0.881107	0.991615	0.9346	0.980577	1.18222	1.43712
P67984	RPL22	60S ribosomal protein L22	7	1.04351	1.29052	1.70233	0.919386	1.00279	1.21628	0.920363	0.836545	0.991362	0.923013	0.673754	0.812292	0.989261	1.60365	0.662126
P68037	UBE2L3	Ubiquitin-conjugating enzyme E2 L3	9	1.10317	0.760433	1.0271	1.00232	1.11283	1.07353	1.03304	0.99979	1.14979	1.11843	0.990336	1.03887	1.08385	1.01786	1.06891
P68040	RACK1	Receptor of activated protein C kinase 1	22	1.37647	1.13739	0.846474	0.983042	1.17783	1.0102	1.04635	0.835559	0.977524	1.02527	0.897099	0.999066	0.905506	0.868088	1.14297
P68134	ACTA1	Actin, alpha skeletal muscle	2	0.666856	0.316681	0.940383	0.968114	0.715962	0.936902	0.709244	0.986945	0.640992	0.956571	0.87113	0.81773	1.12414	1.18208	1.04122
P68181	PRKACB	cAMP-dependent protein kinase catalytic subunit beta	9	1.0491	0.991454	0.823158	0.970807	1.0267	1.01061	1.0587	1.05157	1.03261	1.01826	1.02968	1.14773	0.943312	0.931159	1.01783
P68254	YWHAQ	14-3-3 protein theta	15	1.05867	1.17407	0.916387	1.00871	0.986606	1.09319	1.00077	1.08131	0.99818	1.03378	1.04291	1.01456	1.01416	1.07739	1.12882
P68368	TUBA4A	Tubulin alpha-4A chain	8	1.01448	0.867828	0.926113	0.975511	1.04457	1.08152	0.90904	0.958831	0.984965	0.8411	0.990463	0.973391	0.824237	0.968742	0.939452
P68369	TUBA1A	Tubulin alpha-1A chain	1	0.982187	0.00982801	1.20849	1.2586	0.961302	2.00386	1.25246	1.02027	1.19788	0.880835	1.26351	1.01737	0.561425	1.54054	2.94305
P68372	TUBB4B	Tubulin beta-4B chain	1	0.939612	1.24358	0.943748	1.02921	0.940448	1.00298	0.909158	0.971439	0.953986	0.973914	1.00816	0.939307	0.995646	0.981464	1.00474
P68373	TUBA1C	Tubulin alpha-1C chain	2	1.08837	0.569848	0.957211	1.02884	0.885517	1.28423	0.975685	0.906184	0.956051	1.04144	1.03073	1.18839	0.965188	1.13808	1.31064
P68510	YWHAH	14-3-3 protein eta	14	1.11527	0.865633	0.773716	0.937844	0.944959	1.15133	0.888045	0.860654	0.875628	0.926558	0.989254	1.04554	0.885798	0.941249	1.02687
P70122	SBDS	Ribosome maturation protein SBDS	16	1.10971	0.895246	0.870978	1.04943	0.984193	0.941862	1.13908	1.02316	0.902378	1.09083	0.986554	0.972019	1.10228	0.931059	1.04003
P70158	SMPDL3A	Acid sphingomyelinase-like phosphodiesterase 3a	3	0.967849	1.12251	0.875932	0.780488	0.917406	1.23458	0.961752	0.890169	1.09153	1.06652	1.09085	1.25492	0.93459	0.960678	0.972203
P70168	KPNB1	Importin subunit beta-1	26	0.971685	0.922441	1.03287	0.959726	1.03667	1.25478	1.0248	1.04608	1.1545	0.976609	1.22404	1.13003	1.01284	1.15436	1.61846
P70170	ABCC9	ATP-binding cassette sub-family C member 9	34	1.45937	1.01276	1.15652	1.45114	1.29577	1.1666	1.35616	1.22204	1.32199	1.17156	1.13123	1.19789	1.07713	1.08539	0.874192
P70180	NPR3	Atrial natriuretic peptide receptor 3	14	1.04315	0.9152	1.22183	0.88128	1.10605	1.16726	1.04938	1.13186	0.860669	0.98948	0.954855	1.06398	1.17003	1.22832	1.09386
P70182	PIP5K1A	Phosphatidylinositol 4-phosphate 5-kinase type-1 alpha	1	0.972477	1.08869	0.961268	0.801223	0.712538	1.21479	1.04281	0.975352	0.848592	0.859327	1.15141	1.03169	1.08869	1.28169	0.866197
P70195	PSMB7	Proteasome subunit beta type-7	11	1.08341	1.00562	1.01535	1.06238	0.98566	1.04019	1.06704	1.03829	0.98327	1.0815	1.10573	1.10331	1.0423	1.04709	1.04036
P70202	LXN	Latexin	2	0.992588	0.929003	0.787991	0.796567	0.869319	0.923486	0.969183	0.902232	0.755579	0.888434	0.889479	0.926674	0.931734	0.797024	1.45218
P70206	PLXNA1	Plexin-A1	2	0.956044	0.987179	0.866405	0.750916	1.02381	1.08841	1.04762	1.1336	1.07466	0.833333	0.992141	0.956778	0.921245	1.01179	1.1002
P70213	FV1	Friend virus susceptibility protein 1	7	0.990114	1.04335	1.14346	0.974144	0.986312	1.06208	1.24183	1.28607	1.32466	1.17947	1.2844	1.2156	1.0289	1.21309	0.91443
P70218	MAP4K1	Mitogen-activated protein kinase kinase kinase kinase 1	1	1.05731	1.03163	0.781026	0.930406	0.961295	0.697187	1.08597	0.933811	0.945394	1.00782	0.934363	0.884721	1.21325	0.851076	0.926089
P70224	GIMAP1	GTPase IMAP family member 1	1	0.716814	1.22124	0.982143	0.809735	1.13274	0.654762	0.977876	1.09524	0.732143	0.800885	0.708333	1.05952	0.725664	0.845238	0.708333
P70232	CHL1	Neural cell adhesion molecule L1-like protein	7	1.14683	1.18889	1.0049	1.11667	1.0381	1.13002	1.21508	0.893499	0.90526	1.14921	1.23783	0.988239	1.42302	0.918001	0.983012
P70236	MAP2K6	Dual specificity mitogen-activated protein kinase kinase 6	8	1.02402	0.937276	1.01661	1.00243	1.02798	1.1649	0.96091	1.01433	1.01807	0.897164	1.05213	1.05961	0.978283	0.999377	1.05877
P70255	NFIC	Nuclear factor 1 C-type	4	1.52411	1.38714	1.44276	1.2376	1.38574	1.32525	1.4095	1.16603	1.3116	1.28022	1.31994	1.3677	1.3508	1.35633	1.37301
P70261	PALD1	Paladin	15	1.15291	0.492981	1.00434	0.991644	1.06651	1.15811	1.21223	1.11975	1.01001	1.14255	1.12442	1.07972	1.17848	1.13042	1.14943
P70265	PFKFB2	6-phosphofructo-2-kinase/fructose-2,6-bisphosphatase 2	18	0.998611	0.842645	1.02046	0.804677	1.05248	1.02166	1.07293	0.979442	1.1067	0.951767	0.987465	1.09085	0.922519	0.940132	0.835439
P70266	PFKFB1	6-phosphofructo-2-kinase/fructose-2,6-bisphosphatase 1	13	1.34401	1.025	1.37	1.47005	1.16797	1.24007	0.947917	0.958351	1.01356	0.997396	1.00858	1.23675	0.727604	0.860385	0.666805
P70268	PKN1	Serine/threonine-protein kinase N1	16	0.902759	0.805381	0.73732	0.974597	0.913275	0.880177	0.9649	0.916007	0.911121	0.959164	0.949279	0.854816	1.02977	0.912983	1.18008
P70271	PDLIM4	PDZ and LIM domain protein 4	9	0.732592	0.942138	0.95712	0.876103	0.809088	0.7589	0.920235	1.01659	0.986246	0.842432	0.975324	0.919094	1.23766	0.887136	1.06917
P70274	SELENOP	Selenoprotein P	2	1.94479	1.92025	0.884623	2.41718	1.44785	0.775523	1.6319	0.918828	0.896967	2.25153	0.749582	1.01747	1.88957	0.990167	1.05952
P70280	VAMP7	Vesicle-associated membrane protein 7	7	1.37727	0.972652	0.988722	1.10741	1.1855	1.31579	1.30412	0.984962	0.800752	1.09325	1.07143	1.2782	1.18056	1.04887	1.14662
P70288	HDAC2	Histone deacetylase 2	7	0.90101	0.271147	0.906764	0.936103	1.09651	0.952239	0.971031	0.919104	0.944927	0.989571	0.89511	0.963437	1.01076	0.966408	0.848949
P70290	MPP1	55 kDa erythrocyte membrane protein	15	1.03477	0.783498	0.551772	1.15459	1.08879	1.17304	0.772132	0.676025	0.762752	0.704199	1.31786	0.720917	0.894758	1.10466	1.30563
P70295	AUP1	Lipid droplet-regulating VLDL assembly factor AUP1	6	0.990323	1.05161	0.944242	0.811828	0.846237	0.877576	1.03978	1.03273	1.02667	0.906452	0.963636	0.889697	1.14731	0.98303	1.08
P70296	PEBP1	Phosphatidylethanolamine-binding protein 1	13	1.02321	1.12047	1.11778	1.05094	1.01094	1.08663	1.06654	1.12022	1.00638	1.20922	1.12306	1.08518	1.0794	0.998375	0.906527
P70297	STAM	Signal transducing adapter molecule 1	10	0.985606	1.00195	0.942604	0.94706	0.91193	0.904238	1.04318	0.996914	0.995577	1.00268	1.0109	0.986011	1.03537	0.941576	1.07941
P70302	STIM1	Stromal interaction molecule 1	11	1.68046	0.787317	0.559111	1.08359	1.05085	1.34986	0.94091	0.76654	0.903001	1.09039	1.31404	1.11126	0.769611	0.874813	1.15951
P70303	CTPS2	CTP synthase 2	4	0.82659	1.14503	1.0428	0.917499	0.815029	0.838683	0.750394	0.815638	0.680247	0.872307	0.720165	0.700823	0.926432	0.977366	0.501646
P70313	NOS3	Nitric oxide synthase, endothelial	21	1.02047	0.666667	1.11896	0.975066	0.933858	1.05677	1.0147	1.14723	1.03698	1.05538	1.05135	1.02379	1.11299	1.19364	1.07044
P70318	TIAL1	Nucleolysin TIAR	5	1.13917	0.877237	0.9105	0.903082	1.28926	1.018	1.25348	0.9395	1.006	1.10984	1.1195	0.9715	1.3837	0.9895	0.839
P70333	HNRNPH2	Heterogeneous nuclear ribonucleoprotein H2	7	0.925373	1.30737	1.04534	0.937034	0.940765	1.11083	0.904384	1.21662	1.04408	0.948228	1.13224	1.23552	0.955224	1.19144	0.965995
P70335	ROCK1	Rho-associated protein kinase 1	27	1.13247	0.884246	0.985917	0.986072	1.17765	1.05991	1.05458	1.06794	1.03558	0.965852	1.19988	1.13527	1.02796	1.06473	1.16022
P70336	ROCK2	Rho-associated protein kinase 2	42	1.08927	0.551193	0.88663	0.980786	1.03492	0.975121	1.02303	1.08092	1.03367	0.933058	1.12683	0.983518	0.92661	0.912962	1.1023
P70340	SMAD1	Mothers against decapentaplegic homolog 1	2	0.933902	0.707889	0.833898	0.997868	1.04158	0.886441	1.06823	0.783051	0.964407	1.00213	1.05085	0.925424	0.950959	0.969492	0.918644
P70349	HINT1	Histidine triad nucleotide-binding protein 1	8	0.943433	0.718706	0.794655	1.21465	1.05209	0.941983	1.14898	0.989615	1.01551	1.02324	0.864857	0.535586	0.91935	0.805179	1.4075
P70353	NFYC	Nuclear transcription factor Y subunit gamma	2	1.04975	1.75622	1.07647	0.890547	0.915423	0.84902	1.04975	0.984314	0.843137	1.0796	0.72549	0.817647	0.900498	1.06275	0.817647
P70362	UFD1	Ubiquitin recognition factor in ER-associated degradation protein 1	13	1.03471	1.4201	1.4797	0.951945	1.00572	1.07732	1.0061	1.04025	1.05276	0.993516	0.971006	1.27868	1.11346	1.09949	1.02047
P70372	ELAVL1	ELAV-like protein 1	11	0.983924	1.0025	0.979319	0.955467	1.07768	0.956164	0.990814	1.05471	0.966858	0.981727	0.961821	0.920636	1.0669	0.919753	0.883959
[truncated: 3,672 more rows]

## Sheet: Table S3
Table S3. Proteins with statistically significant changes (P-value <0.05) identified by TMT-labeling based quantitative analyses of PBS-treated WT mice and DEP-treated WT mice.
[truncated: 76 more rows]

[truncated: 3 more sheets: Table S4, Table S5, Table S6]
